# Supplementary material for: 2,4-Bis(3-methoxy­phen­yl)-3-aza­bicyclo­[3.3.1]nonan-9-one
Source: Acta Crystallogr Sect E Struct Rep Online. 2009 Dec 4;66(Pt 1):o48–9. doi: 10.1107/S1600536809050697 (PMC2980113; doi:10.1107/S1600536809050697)
Supplement: Supplementary file 1 [file e-66-00o48-sup1.cif]

##############################################################################
###                                                                        ###
###        Electronic paper (Acta Crystallographica Section E)             ###
###                                                                        ###
##############################################################################
#                                                                            #
# This CIF contains the data in a paper accepted for publication in Acta     #
# Crystallographica Section E. It conforms to the requirements of Notes      #
# for Authors for Section E, and has been peer reviewed under the auspices   #
# of the IUCr Commission on Journals.                                        #
#                                                                            #
# Full details of the Crystallographic Information File format               #
# are given in the paper "The Crystallographic Information File (CIF):       #
# a New Standard Archive File for Crystallography" by S. R. Hall, F. H.      #
# Allen and I. D. Brown [Acta Cryst. (1991), A47, 655-685].                  #
#                                                                            #
# The current version of the core CIF dictionary is obtainable from          #
# ftp://ftp.iucr.org/pub/cif_core.dic. The current version number is 2.4.    #
#                                                                            #
# Software is freely available for graphical display of the structure(s) in  #
# this CIF.  For information consult the CIF home page http://www.iucr.org/  #
# cif/home.html                                                              #
#                                                                            #
# This file may be used for bona fide research purposes within the           #
# scientific community so long as proper attribution is given to the journal # 
# article from which it was obtained.                                        #
#                                                                            #
##############################################################################
                                             
data_global
_audit_creation_method     'SHELXL-97'
_journal_data_validation_number     ?
_journal_date_recd_electronic     2009-09-21
_journal_date_accepted     2009-11-25
_journal_name_full     'Acta Crystallographica, Section E'
_journal_year     2010
_journal_volume     66
_journal_issue      1
_journal_page_first     o48
_journal_page_last     o49
_journal_paper_category     QO
_journal_coeditor_code     ZL2238
_publ_contact_author_name     'Yeon Tae Jeong'
_publ_contact_author_address
;
Division of Image Science and Information Engineering
Pukyong National University
Busan, Korea
;
_publ_contact_author_email     ytjeong@pknu.ac.kr
_publ_contact_author_fax     '  '
_publ_contact_author_phone     '+82-51-629-6411'
_publ_section_title
;
2,4-Bis(3-methoxyphenyl)-3-azabicyclo[3.3.1]nonan-9-one
;
loop_
    _publ_author_name
    _publ_author_address
    'P. Parthiban'
;     Division of Image Science and Information Engineering
      Pukyong National University
      Busan 608 739
      Republic of Korea
;
    'V. Ramkumar'
;     Department of Chemistry
      IIT Madras, Chennai
      TamilNadu
      India
;
    'Yeon Tae Jeong'
;     Division of Image Science and Information Engineering
      Pukyong National University
      Busan 608 739
      Republic of Korea
;
_publ_section_synopsis     .
data_I
_audit_creation_method     SHELXL-97
_chemical_name_systematic
;
2,4-Bis(3-methoxyphenyl)-3-azabicyclo[3.3.1]nonan-9-one
;
_chemical_name_common     ?
_chemical_formula_moiety     'C22 H25 N O3'
_chemical_formula_sum     'C22 H25 N O3'
_chemical_formula_iupac     'C22 H25 N O3'
_chemical_formula_weight     351.43
_chemical_melting_point     ?
_symmetry_cell_setting     Monoclinic
_symmetry_space_group_name_H-M     'P 21/c'
_symmetry_space_group_name_Hall     '-P 2ybc'
loop_
    _symmetry_equiv_pos_as_xyz
    'x, y, z'
    '-x, y+1/2, -z+1/2'
    '-x, -y, -z'
    'x, -y-1/2, z-1/2'
_cell_length_a     22.3843(9)
_cell_length_b     6.5666(3)
_cell_length_c     13.0745(4)
_cell_angle_alpha     90.00
_cell_angle_beta     106.382(2)
_cell_angle_gamma     90.00
_cell_volume     1843.78(13)
_cell_formula_units_Z     4
_cell_measurement_reflns_used     2453
_cell_measurement_theta_min     2.85
_cell_measurement_theta_max     22.71
_cell_measurement_temperature     298(2)
_exptl_crystal_description     Block
_exptl_crystal_colour     colourless
_exptl_crystal_size_max     0.40
_exptl_crystal_size_mid     0.28
_exptl_crystal_size_min     0.15
_exptl_crystal_density_diffrn     1.266
_exptl_crystal_density_meas     ?
_exptl_crystal_density_method     'not measured'
_exptl_crystal_F_000     752
_exptl_absorpt_coefficient_mu     0.084
_exptl_absorpt_correction_type     Multi-scan
_exptl_absorpt_process_details     '(SADABS; Bruker, 1999)'
_exptl_absorpt_correction_T_min     0.9673
_exptl_absorpt_correction_T_max     0.9876
_exptl_special_details
;
;
_diffrn_ambient_temperature     298(2)
_diffrn_radiation_type     MoK\a
_diffrn_radiation_wavelength     0.71073
_diffrn_radiation_source     'fine-focus sealed tube'
_diffrn_radiation_monochromator     graphite
_diffrn_measurement_device_type     'Bruker APEXII CCD area-detector'
_diffrn_measurement_method     'phi and omega scans'
_diffrn_detector_area_resol_mean     ?
_diffrn_reflns_number     12835
_diffrn_reflns_av_R_equivalents     0.0369
_diffrn_reflns_av_sigmaI/netI     0.0484
_diffrn_reflns_theta_min     2.85
_diffrn_reflns_theta_max     28.30
_diffrn_reflns_theta_full     25.00
_diffrn_measured_fraction_theta_max     0.865
_diffrn_measured_fraction_theta_full     0.960
_diffrn_reflns_limit_h_min     -27
_diffrn_reflns_limit_h_max     28
_diffrn_reflns_limit_k_min     -7
_diffrn_reflns_limit_k_max     8
_diffrn_reflns_limit_l_min     -12
_diffrn_reflns_limit_l_max     17
_diffrn_standards_number     ?
_diffrn_standards_interval_count     ?
_diffrn_standards_interval_time     ?
_diffrn_standards_decay_%     ?
_refine_special_details
;
 Refinement of F^2^ against ALL reflections.  The weighted R-factor wR and
 goodness of fit S are based on F^2^, conventional R-factors R are based
 on F, with F set to zero for negative F^2^. The threshold expression of
 F^2^ > 2sigma(F^2^) is used only for calculating R-factors(gt) etc. and is
 not relevant to the choice of reflections for refinement.  R-factors based
 on F^2^ are statistically about twice as large as those based on F, and R-
 factors based on ALL data will be even larger.
;
_reflns_number_total     3971
_reflns_number_gt     2326
_reflns_threshold_expression     I>2sigma(I)
_refine_ls_structure_factor_coef     Fsqd
_refine_ls_matrix_type     full
_refine_ls_R_factor_all     0.0978
_refine_ls_R_factor_gt     0.0492
_refine_ls_wR_factor_gt     0.1179
_refine_ls_wR_factor_ref     0.1355
_refine_ls_goodness_of_fit_ref     1.061
_refine_ls_restrained_S_all     1.061
_refine_ls_number_reflns     3971
_refine_ls_number_parameters     241
_refine_ls_number_restraints     0
_refine_ls_hydrogen_treatment     mixed
_refine_ls_weighting_scheme     calc
_refine_ls_weighting_details
         'calc w=1/[\s^2^(Fo^2^)+(0.0643P)^2^+0.0000P] where P=(Fo^2^+2Fc^2^)/3'
_atom_sites_solution_hydrogens     geom
_atom_sites_solution_primary     direct
_atom_sites_solution_secondary     difmap
_refine_ls_shift/su_max     0.000
_refine_ls_shift/su_mean     0.000
_refine_diff_density_max     0.303
_refine_diff_density_min     -0.230
_refine_ls_extinction_method     none
_refine_ls_extinction_coef     ?
loop_
    _atom_type_symbol
    _atom_type_description
    _atom_type_scat_dispersion_real
    _atom_type_scat_dispersion_imag
    _atom_type_scat_source
    'C' 'C' 0.0033 0.0016
                         'International Tables Vol C Tables 4.2.6.8 and 6.1.1.4'
    'H' 'H' 0.0000 0.0000
                         'International Tables Vol C Tables 4.2.6.8 and 6.1.1.4'
    'N' 'N' 0.0061 0.0033
                         'International Tables Vol C Tables 4.2.6.8 and 6.1.1.4'
    'O' 'O' 0.0106 0.0060
                         'International Tables Vol C Tables 4.2.6.8 and 6.1.1.4'
_computing_data_collection     'APEX2 (Bruker, 2004)'
_computing_cell_refinement     'APEX2 and SAINT-Plus (Bruker, 2004)'
_computing_data_reduction     'SAINT-Plus and XPREP (Bruker, 2004)'
_computing_structure_solution     'SHELXS97 (Sheldrick, 2008)'
_computing_structure_refinement     'SHELXL97 (Sheldrick, 2008)'
_computing_molecular_graphics     'ORTEP-3 (Farrugia, 1997)'
_computing_publication_material     'SHELXL97 (Sheldrick, 2008)'
loop_
    _atom_site_type_symbol
    _atom_site_label
    _atom_site_fract_x
    _atom_site_fract_y
    _atom_site_fract_z
    _atom_site_U_iso_or_equiv
    _atom_site_adp_type
    _atom_site_calc_flag
    _atom_site_refinement_flags
    _atom_site_occupancy
    _atom_site_disorder_assembly
    _atom_site_disorder_group
    C C1 0.32467(7) 0.5186(3) 0.49436(13) 0.0356(4) Uani d . 1 . .
    H H1 0.3471 0.6483 0.5098 0.043 Uiso calc R 1 . .
    C C2 0.30802(8) 0.4800(3) 0.37207(13) 0.0388(5) Uani d . 1 . .
    H H2 0.3464 0.4857 0.3502 0.047 Uiso calc R 1 . .
    C C3 0.27531(9) 0.2775(3) 0.33443(15) 0.0479(5) Uani d . 1 . .
    H H3A 0.2724 0.2589 0.2596 0.057 Uiso calc R 1 . .
    H H3B 0.3005 0.1674 0.3737 0.057 Uiso calc R 1 . .
    C C4 0.21054(10) 0.2635(3) 0.34870(16) 0.0573(6) Uani d . 1 . .
    H H4A 0.1892 0.1478 0.3085 0.069 Uiso calc R 1 . .
    H H4B 0.2141 0.2393 0.4234 0.069 Uiso calc R 1 . .
    C C5 0.17173(9) 0.4527(3) 0.31292(15) 0.0484(5) Uani d . 1 . .
    H H5A 0.1356 0.4469 0.3398 0.058 Uiso calc R 1 . .
    H H5B 0.1569 0.4529 0.2357 0.058 Uiso calc R 1 . .
    C C6 0.20648(8) 0.6525(3) 0.34984(13) 0.0398(4) Uani d . 1 . .
    H H6 0.1807 0.7660 0.3133 0.048 Uiso calc R 1 . .
    C C7 0.22453(7) 0.6922(3) 0.47199(13) 0.0376(4) Uani d . 1 . .
    H H7 0.2460 0.8237 0.4860 0.045 Uiso calc R 1 . .
    C C8 0.26600(8) 0.6491(3) 0.31776(13) 0.0382(4) Uani d . 1 . .
    C C9 0.36693(7) 0.3516(3) 0.55456(12) 0.0351(4) Uani d . 1 . .
    C C10 0.34445(8) 0.1866(3) 0.59844(13) 0.0430(5) Uani d . 1 . .
    H H10 0.3024 0.1796 0.5947 0.052 Uiso calc R 1 . .
    C C11 0.38393(9) 0.0330(3) 0.64743(15) 0.0495(5) Uani d . 1 . .
    H H11 0.3682 -0.0761 0.6771 0.059 Uiso calc R 1 . .
    C C12 0.44674(9) 0.0379(3) 0.65342(14) 0.0489(5) Uani d . 1 . .
    H H12 0.4732 -0.0664 0.6869 0.059 Uiso calc R 1 . .
    C C13 0.46919(8) 0.2005(3) 0.60884(14) 0.0419(5) Uani d . 1 . .
    C C14 0.42955(8) 0.3570(3) 0.56051(13) 0.0386(4) Uani d . 1 . .
    H H14 0.4453 0.4671 0.5317 0.046 Uiso calc R 1 . .
    C C15 0.16734(8) 0.7034(3) 0.51186(13) 0.0371(4) Uani d . 1 . .
    C C16 0.13403(8) 0.8838(3) 0.50128(15) 0.0473(5) Uani d . 1 . .
    H H16 0.1471 0.9958 0.4697 0.057 Uiso calc R 1 . .
    C C17 0.08192(9) 0.8993(3) 0.53688(16) 0.0532(5) Uani d . 1 . .
    H H17 0.0604 1.0220 0.5296 0.064 Uiso calc R 1 . .
    C C18 0.06116(8) 0.7346(3) 0.58332(15) 0.0478(5) Uani d . 1 . .
    H H18 0.0258 0.7451 0.6070 0.057 Uiso calc R 1 . .
    C C19 0.09401(8) 0.5548(3) 0.59381(14) 0.0409(5) Uani d . 1 . .
    C C20 0.14652(8) 0.5399(3) 0.55826(14) 0.0403(5) Uani d . 1 . .
    H H20 0.1681 0.4173 0.5658 0.048 Uiso calc R 1 . .
    C C21 0.57145(9) 0.0580(3) 0.65086(19) 0.0692(7) Uani d . 1 . .
    H H21A 0.5747 0.0431 0.7253 0.104 Uiso calc R 1 . .
    H H21B 0.6118 0.0868 0.6423 0.104 Uiso calc R 1 . .
    H H21C 0.5557 -0.0659 0.6141 0.104 Uiso calc R 1 . .
    C C22 0.03130(10) 0.3935(4) 0.69181(18) 0.0737(7) Uani d . 1 . .
    H H22A 0.0429 0.4937 0.7474 0.111 Uiso calc R 1 . .
    H H22B 0.0268 0.2633 0.7223 0.111 Uiso calc R 1 . .
    H H22C -0.0075 0.4317 0.6421 0.111 Uiso calc R 1 . .
    N N1 0.26760(6) 0.5346(2) 0.52819(12) 0.0370(4) Uani d . 1 . .
    O O1 0.27803(6) 0.7680(2) 0.25553(10) 0.0548(4) Uani d . 1 . .
    O O2 0.53008(6) 0.2212(2) 0.60764(11) 0.0612(4) Uani d . 1 . .
    O O3 0.07815(6) 0.3815(2) 0.63810(11) 0.0613(4) Uani d . 1 . .
    H H1N 0.2775(8) 0.558(3) 0.5980(15) 0.048(6) Uiso d . 1 . .
loop_
    _atom_site_aniso_label
    _atom_site_aniso_U_11
    _atom_site_aniso_U_22
    _atom_site_aniso_U_33
    _atom_site_aniso_U_12
    _atom_site_aniso_U_13
    _atom_site_aniso_U_23
    C1 0.0318(9) 0.0366(11) 0.0398(10) 0.0004(8) 0.0123(8) -0.0011(8)
    C2 0.0399(10) 0.0469(12) 0.0347(10) 0.0054(9) 0.0190(8) 0.0037(8)
    C3 0.0630(13) 0.0441(12) 0.0381(10) 0.0039(10) 0.0168(9) -0.0040(9)
    C4 0.0650(14) 0.0463(13) 0.0560(13) -0.0119(11) 0.0097(11) -0.0059(10)
    C5 0.0440(11) 0.0584(14) 0.0405(11) -0.0084(10) 0.0083(9) -0.0056(10)
    C6 0.0372(10) 0.0426(11) 0.0390(10) 0.0050(8) 0.0096(8) 0.0064(9)
    C7 0.0341(9) 0.0372(11) 0.0428(10) 0.0001(8) 0.0128(8) -0.0016(8)
    C8 0.0431(10) 0.0402(11) 0.0314(9) -0.0028(9) 0.0107(8) 0.0010(9)
    C9 0.0369(10) 0.0408(11) 0.0293(9) 0.0022(8) 0.0120(7) -0.0016(8)
    C10 0.0375(10) 0.0547(13) 0.0401(10) 0.0012(9) 0.0165(8) 0.0066(9)
    C11 0.0554(12) 0.0529(13) 0.0456(12) 0.0049(10) 0.0229(10) 0.0154(10)
    C12 0.0512(12) 0.0535(13) 0.0420(11) 0.0125(10) 0.0133(9) 0.0123(10)
    C13 0.0333(10) 0.0524(13) 0.0400(10) 0.0034(9) 0.0101(8) -0.0009(9)
    C14 0.0362(10) 0.0417(11) 0.0392(10) 0.0000(8) 0.0128(8) 0.0021(9)
    C15 0.0339(9) 0.0407(11) 0.0357(9) 0.0034(8) 0.0081(8) -0.0037(8)
    C16 0.0430(11) 0.0400(12) 0.0612(13) 0.0041(9) 0.0184(9) 0.0037(10)
    C17 0.0451(12) 0.0464(13) 0.0692(14) 0.0152(10) 0.0177(10) 0.0001(11)
    C18 0.0355(10) 0.0562(14) 0.0537(12) 0.0086(10) 0.0162(9) -0.0021(10)
    C19 0.0383(10) 0.0435(12) 0.0414(11) 0.0041(9) 0.0121(8) 0.0005(9)
    C20 0.0382(10) 0.0389(11) 0.0452(11) 0.0104(8) 0.0140(8) 0.0008(9)
    C21 0.0418(12) 0.0740(17) 0.0868(17) 0.0182(11) 0.0098(11) 0.0064(13)
    C22 0.0694(15) 0.0840(19) 0.0840(17) 0.0043(13) 0.0481(14) 0.0144(14)
    N1 0.0325(8) 0.0488(10) 0.0313(9) 0.0070(7) 0.0114(7) -0.0019(7)
    O1 0.0582(9) 0.0581(10) 0.0507(8) -0.0021(7) 0.0194(7) 0.0200(7)
    O2 0.0350(8) 0.0656(10) 0.0832(11) 0.0114(7) 0.0167(7) 0.0151(8)
    O3 0.0600(9) 0.0554(10) 0.0812(10) 0.0095(7) 0.0406(8) 0.0162(8)
_geom_special_details
;
 All esds (except the esd in the dihedral angle between two l.s. planes)
 are estimated using the full covariance matrix.  The cell esds are taken
 into account individually in the estimation of esds in distances, angles
 and torsion angles; correlations between esds in cell parameters are only
 used when they are defined by crystal symmetry.  An approximate (isotropic)
 treatment of cell esds is used for estimating esds involving l.s. planes.
;
loop_
    _geom_bond_atom_site_label_1
    _geom_bond_atom_site_label_2
    _geom_bond_site_symmetry_2
    _geom_bond_distance
    _geom_bond_publ_flag
    C1 N1 . 1.469(2) ?
    C1 C9 . 1.516(2) ?
    C1 C2 . 1.557(2) ?
    C1 H1 . 0.9800 ?
    C2 C8 . 1.498(2) ?
    C2 C3 . 1.531(2) ?
    C2 H2 . 0.9800 ?
    C3 C4 . 1.516(3) ?
    C3 H3A . 0.9700 ?
    C3 H3B . 0.9700 ?
    C4 C5 . 1.512(3) ?
    C4 H4A . 0.9700 ?
    C4 H4B . 0.9700 ?
    C5 C6 . 1.532(2) ?
    C5 H5A . 0.9700 ?
    C5 H5B . 0.9700 ?
    C6 C8 . 1.506(2) ?
    C6 C7 . 1.555(2) ?
    C6 H6 . 0.9800 ?
    C7 N1 . 1.463(2) ?
    C7 C15 . 1.514(2) ?
    C7 H7 . 0.9800 ?
    C8 O1 . 1.2119(19) ?
    C9 C14 . 1.382(2) ?
    C9 C10 . 1.386(2) ?
    C10 C11 . 1.374(2) ?
    C10 H10 . 0.9300 ?
    C11 C12 . 1.386(3) ?
    C11 H11 . 0.9300 ?
    C12 C13 . 1.378(3) ?
    C12 H12 . 0.9300 ?
    C13 O2 . 1.374(2) ?
    C13 C14 . 1.388(2) ?
    C14 H14 . 0.9300 ?
    C15 C20 . 1.378(2) ?
    C15 C16 . 1.385(2) ?
    C16 C17 . 1.376(2) ?
    C16 H16 . 0.9300 ?
    C17 C18 . 1.383(3) ?
    C17 H17 . 0.9300 ?
    C18 C19 . 1.378(2) ?
    C18 H18 . 0.9300 ?
    C19 O3 . 1.368(2) ?
    C19 C20 . 1.384(2) ?
    C20 H20 . 0.9300 ?
    C21 O2 . 1.425(2) ?
    C21 H21A . 0.9600 ?
    C21 H21B . 0.9600 ?
    C21 H21C . 0.9600 ?
    C22 O3 . 1.419(2) ?
    C22 H22A . 0.9600 ?
    C22 H22B . 0.9600 ?
    C22 H22C . 0.9600 ?
    N1 H1N . 0.890(18) ?
loop_
    _geom_angle_atom_site_label_1
    _geom_angle_atom_site_label_2
    _geom_angle_atom_site_label_3
    _geom_angle_site_symmetry_1
    _geom_angle_site_symmetry_3
    _geom_angle
    _geom_angle_publ_flag
    N1 C1 C9 . . 111.34(13) ?
    N1 C1 C2 . . 110.15(13) ?
    C9 C1 C2 . . 110.43(13) ?
    N1 C1 H1 . . 108.3 ?
    C9 C1 H1 . . 108.3 ?
    C2 C1 H1 . . 108.3 ?
    C8 C2 C3 . . 108.17(15) ?
    C8 C2 C1 . . 107.60(13) ?
    C3 C2 C1 . . 115.21(14) ?
    C8 C2 H2 . . 108.6 ?
    C3 C2 H2 . . 108.6 ?
    C1 C2 H2 . . 108.6 ?
    C4 C3 C2 . . 113.59(15) ?
    C4 C3 H3A . . 108.8 ?
    C2 C3 H3A . . 108.8 ?
    C4 C3 H3B . . 108.8 ?
    C2 C3 H3B . . 108.8 ?
    H3A C3 H3B . . 107.7 ?
    C5 C4 C3 . . 113.46(16) ?
    C5 C4 H4A . . 108.9 ?
    C3 C4 H4A . . 108.9 ?
    C5 C4 H4B . . 108.9 ?
    C3 C4 H4B . . 108.9 ?
    H4A C4 H4B . . 107.7 ?
    C4 C5 C6 . . 114.18(15) ?
    C4 C5 H5A . . 108.7 ?
    C6 C5 H5A . . 108.7 ?
    C4 C5 H5B . . 108.7 ?
    C6 C5 H5B . . 108.7 ?
    H5A C5 H5B . . 107.6 ?
    C8 C6 C5 . . 108.04(15) ?
    C8 C6 C7 . . 107.14(13) ?
    C5 C6 C7 . . 115.39(14) ?
    C8 C6 H6 . . 108.7 ?
    C5 C6 H6 . . 108.7 ?
    C7 C6 H6 . . 108.7 ?
    N1 C7 C15 . . 111.28(14) ?
    N1 C7 C6 . . 109.93(14) ?
    C15 C7 C6 . . 111.21(13) ?
    N1 C7 H7 . . 108.1 ?
    C15 C7 H7 . . 108.1 ?
    C6 C7 H7 . . 108.1 ?
    O1 C8 C2 . . 124.55(16) ?
    O1 C8 C6 . . 123.99(16) ?
    C2 C8 C6 . . 111.46(14) ?
    C14 C9 C10 . . 118.53(17) ?
    C14 C9 C1 . . 119.04(16) ?
    C10 C9 C1 . . 122.31(15) ?
    C11 C10 C9 . . 120.39(17) ?
    C11 C10 H10 . . 119.8 ?
    C9 C10 H10 . . 119.8 ?
    C10 C11 C12 . . 121.21(18) ?
    C10 C11 H11 . . 119.4 ?
    C12 C11 H11 . . 119.4 ?
    C13 C12 C11 . . 118.63(18) ?
    C13 C12 H12 . . 120.7 ?
    C11 C12 H12 . . 120.7 ?
    O2 C13 C12 . . 124.24(17) ?
    O2 C13 C14 . . 115.51(16) ?
    C12 C13 C14 . . 120.25(16) ?
    C9 C14 C13 . . 120.99(17) ?
    C9 C14 H14 . . 119.5 ?
    C13 C14 H14 . . 119.5 ?
    C20 C15 C16 . . 118.10(16) ?
    C20 C15 C7 . . 122.51(16) ?
    C16 C15 C7 . . 119.40(16) ?
    C17 C16 C15 . . 120.87(18) ?
    C17 C16 H16 . . 119.6 ?
    C15 C16 H16 . . 119.6 ?
    C16 C17 C18 . . 120.83(18) ?
    C16 C17 H17 . . 119.6 ?
    C18 C17 H17 . . 119.6 ?
    C19 C18 C17 . . 118.55(17) ?
    C19 C18 H18 . . 120.7 ?
    C17 C18 H18 . . 120.7 ?
    O3 C19 C18 . . 124.06(16) ?
    O3 C19 C20 . . 115.45(16) ?
    C18 C19 C20 . . 120.48(17) ?
    C15 C20 C19 . . 121.17(16) ?
    C15 C20 H20 . . 119.4 ?
    C19 C20 H20 . . 119.4 ?
    O2 C21 H21A . . 109.5 ?
    O2 C21 H21B . . 109.5 ?
    H21A C21 H21B . . 109.5 ?
    O2 C21 H21C . . 109.5 ?
    H21A C21 H21C . . 109.5 ?
    H21B C21 H21C . . 109.5 ?
    O3 C22 H22A . . 109.5 ?
    O3 C22 H22B . . 109.5 ?
    H22A C22 H22B . . 109.5 ?
    O3 C22 H22C . . 109.5 ?
    H22A C22 H22C . . 109.5 ?
    H22B C22 H22C . . 109.5 ?
    C7 N1 C1 . . 113.91(13) ?
    C7 N1 H1N . . 109.3(12) ?
    C1 N1 H1N . . 109.6(11) ?
    C13 O2 C21 . . 117.20(16) ?
    C19 O3 C22 . . 118.64(15) ?
loop_
    _geom_torsion_atom_site_label_1
    _geom_torsion_atom_site_label_2
    _geom_torsion_atom_site_label_3
    _geom_torsion_atom_site_label_4
    _geom_torsion_site_symmetry_1
    _geom_torsion_site_symmetry_2
    _geom_torsion_site_symmetry_3
    _geom_torsion_site_symmetry_4
    _geom_torsion
    _geom_torsion_publ_flag
    N1 C1 C2 C8 . . . . 56.22(18) ?
    C9 C1 C2 C8 . . . . 179.60(13) ?
    N1 C1 C2 C3 . . . . -64.51(19) ?
    C9 C1 C2 C3 . . . . 58.88(19) ?
    C8 C2 C3 C4 . . . . -53.64(19) ?
    C1 C2 C3 C4 . . . . 66.8(2) ?
    C2 C3 C4 C5 . . . . 45.2(2) ?
    C3 C4 C5 C6 . . . . -44.8(2) ?
    C4 C5 C6 C8 . . . . 52.4(2) ?
    C4 C5 C6 C7 . . . . -67.4(2) ?
    C8 C6 C7 N1 . . . . -57.64(18) ?
    C5 C6 C7 N1 . . . . 62.69(18) ?
    C8 C6 C7 C15 . . . . 178.66(15) ?
    C5 C6 C7 C15 . . . . -61.0(2) ?
    C3 C2 C8 O1 . . . . -116.08(19) ?
    C1 C2 C8 O1 . . . . 118.86(18) ?
    C3 C2 C8 C6 . . . . 63.68(17) ?
    C1 C2 C8 C6 . . . . -61.37(18) ?
    C5 C6 C8 O1 . . . . 116.90(19) ?
    C7 C6 C8 O1 . . . . -118.19(18) ?
    C5 C6 C8 C2 . . . . -62.87(18) ?
    C7 C6 C8 C2 . . . . 62.04(19) ?
    N1 C1 C9 C14 . . . . -158.74(15) ?
    C2 C1 C9 C14 . . . . 78.57(19) ?
    N1 C1 C9 C10 . . . . 25.3(2) ?
    C2 C1 C9 C10 . . . . -97.36(18) ?
    C14 C9 C10 C11 . . . . 0.5(3) ?
    C1 C9 C10 C11 . . . . 176.49(16) ?
    C9 C10 C11 C12 . . . . -0.6(3) ?
    C10 C11 C12 C13 . . . . -0.1(3) ?
    C11 C12 C13 O2 . . . . -178.66(17) ?
    C11 C12 C13 C14 . . . . 1.0(3) ?
    C10 C9 C14 C13 . . . . 0.3(3) ?
    C1 C9 C14 C13 . . . . -175.81(15) ?
    O2 C13 C14 C9 . . . . 178.61(16) ?
    C12 C13 C14 C9 . . . . -1.0(3) ?
    N1 C7 C15 C20 . . . . -25.2(2) ?
    C6 C7 C15 C20 . . . . 97.7(2) ?
    N1 C7 C15 C16 . . . . 155.10(16) ?
    C6 C7 C15 C16 . . . . -82.0(2) ?
    C20 C15 C16 C17 . . . . 0.5(3) ?
    C7 C15 C16 C17 . . . . -179.85(16) ?
    C15 C16 C17 C18 . . . . -0.6(3) ?
    C16 C17 C18 C19 . . . . 0.4(3) ?
    C17 C18 C19 O3 . . . . -179.87(18) ?
    C17 C18 C19 C20 . . . . -0.2(3) ?
    C16 C15 C20 C19 . . . . -0.3(3) ?
    C7 C15 C20 C19 . . . . -179.91(15) ?
    O3 C19 C20 C15 . . . . 179.84(16) ?
    C18 C19 C20 C15 . . . . 0.1(3) ?
    C15 C7 N1 C1 . . . . -178.96(13) ?
    C6 C7 N1 C1 . . . . 57.38(18) ?
    C9 C1 N1 C7 . . . . -179.40(14) ?
    C2 C1 N1 C7 . . . . -56.55(19) ?
    C12 C13 O2 C21 . . . . 3.2(3) ?
    C14 C13 O2 C21 . . . . -176.39(17) ?
    C18 C19 O3 C22 . . . . -10.4(3) ?
    C20 C19 O3 C22 . . . . 169.87(17) ?
loop_
    _geom_hbond_atom_site_label_D
    _geom_hbond_atom_site_label_H
    _geom_hbond_atom_site_label_A
    _geom_hbond_site_symmetry_A
    _geom_hbond_distance_DH
    _geom_hbond_distance_HA
    _geom_hbond_distance_DA
    _geom_hbond_angle_DHA
    N1 H1N O1 4_576 0.890(18) 2.352(18) 3.1901(19) 157.0(16)
