# Supplementary material for: 2,4-Bis(3-methoxy­phen­yl)-3-aza­bicyclo­[3.3.1]nonan-9-one
Source: Acta Crystallogr Sect E Struct Rep Online. 2009 Dec 4;66(Pt 1):o48–9. doi: 10.1107/S1600536809050697 (PMC2980113; doi:10.1107/S1600536809050697)
Supplement: Supplementary file 2 [file e-66-00o48-Isup2.hkl]

# 
# h,k,l, Fc-squared, Fo-squared, sigma(Fo-squared) and status flag 
# 
data_I
_shelx_title ' new in P2(1)/c' 
_shelx_refln_list_code          4 
_shelx_F_calc_maximum      195.84 
_exptl_crystal_F_000       752.00 
_reflns_d_resolution_high  0.7496 
 
loop_ 
 _symmetry_equiv_pos_as_xyz 
 'x, y, z' 
 '-x, y+1/2, -z+1/2' 
 '-x, -y, -z' 
 'x, -y-1/2, z-1/2' 
 
_cell_length_a    22.3843 
_cell_length_b     6.5666 
_cell_length_c    13.0745 
_cell_angle_alpha  90.000 
_cell_angle_beta  106.382 
_cell_angle_gamma  90.000 
 
_shelx_F_squared_multiplier     1.000 
 
loop_ 
 _refln_index_h 
 _refln_index_k 
 _refln_index_l 
 _refln_F_squared_calc 
 _refln_F_squared_meas 
 _refln_F_squared_sigma 
 _refln_observed_status 
   3   0   0      621.06      639.01      8.79 o 
   4   0   0      303.81      280.13      5.21 o 
   5   0   0     2187.04     2084.72     25.98 o 
   6   0   0     1467.69     1447.79     19.33 o 
   7   0   0      309.39      259.76      6.25 o 
   8   0   0     2884.07     2976.19     37.41 o 
   9   0   0      729.52      740.57     12.66 o 
  10   0   0     1706.59     1818.25     26.79 o 
  11   0   0     3289.42     3542.70     45.32 o 
  12   0   0       53.89       76.62      4.74 o 
  13   0   0      147.73      166.14      6.84 o 
  14   0   0      692.36      716.49     14.77 o 
  15   0   0      407.19      404.84     14.03 o 
  16   0   0      690.26      668.24     17.42 o 
  17   0   0      602.66      595.52     20.69 o 
  18   0   0        1.56       -4.95      5.65 o 
  19   0   0      376.32      354.54     17.13 o 
  20   0   0      975.93      920.95     33.88 o 
  21   0   0        0.35        0.68      9.86 o 
  22   0   0        5.27       -1.54      6.82 o 
  23   0   0      216.20      217.38     25.94 o 
  24   0   0       23.88       29.68      9.24 o 
  25   0   0       11.61       10.56      8.73 o 
  26   0   0        3.75        5.97     10.34 o 
  27   0   0       80.79      108.27     15.29 o 
   1   1   0     1363.64     1337.79     14.72 o 
   2   1   0     5860.81     5500.16     47.42 o 
   3   1   0     1258.56     1196.95     11.63 o 
   4   1   0      119.77      111.06      3.19 o 
   5   1   0      875.68      835.49     11.12 o 
   6   1   0     1169.41     1117.37     14.61 o 
   7   1   0      252.06      251.64      4.51 o 
   8   1   0      304.28      313.15      5.23 o 
   9   1   0       84.77       82.15      3.40 o 
  10   1   0      432.51      430.68      7.99 o 
  11   1   0        2.11        2.38      1.82 o 
  12   1   0      438.71      481.08      7.77 o 
  13   1   0       15.22       20.97      2.63 o 
  14   1   0      167.62      157.17      7.48 o 
  15   1   0       10.38       10.91      3.24 o 
  16   1   0       20.70       28.19      4.31 o 
  17   1   0       94.08       81.55      5.85 o 
  18   1   0        1.53       -1.27      4.25 o 
  19   1   0       68.92       76.55      6.88 o 
  20   1   0       56.13       51.40      6.39 o 
  21   1   0       20.52       28.01      5.91 o 
  22   1   0        8.09        7.62      7.55 o 
  23   1   0       33.62       32.01      8.11 o 
  24   1   0       11.64       10.96      6.13 o 
  25   1   0        1.81        2.57      6.10 o 
  26   1   0        2.01        4.15      6.77 o 
  27   1   0        0.96       14.50     11.88 o 
  28   1   0        6.43       10.97     17.95 o 
   0   2   0       55.07       61.71      4.84 o 
   1   2   0       41.15       44.78      2.34 o 
   2   2   0      817.54      803.13     10.68 o 
   3   2   0      450.41      446.86      6.70 o 
   4   2   0     8105.39     8026.00     75.11 o 
   5   2   0       63.00       72.76      2.83 o 
   6   2   0        2.09        0.91      1.51 o 
   7   2   0     2110.23     2335.12     21.36 o 
   8   2   0       93.00       98.19      4.87 o 
   9   2   0      170.37      165.55      3.99 o 
  10   2   0        6.19        9.52      1.97 o 
  11   2   0      188.93      203.98      5.55 o 
  12   2   0      896.21      882.73     12.45 o 
  13   2   0      101.66       88.67      4.78 o 
  14   2   0      210.38      194.95     10.82 o 
  15   2   0      484.93      475.32     12.81 o 
  16   2   0      742.71      735.96     16.65 o 
  17   2   0     1192.57     1195.67     23.34 o 
  18   2   0       30.93       22.31      5.07 o 
  19   2   0       59.31       69.45      6.79 o 
  20   2   0      100.43      120.39      9.47 o 
  21   2   0        7.35        3.17      5.07 o 
  22   2   0       82.78       86.50      8.24 o 
  23   2   0        7.47        3.81      5.75 o 
  24   2   0        1.54       -3.27      5.62 o 
  25   2   0        0.11        5.99      8.26 o 
  26   2   0        0.31        4.32      8.90 o 
  27   2   0       15.94       30.73     18.30 o 
   1   3   0       46.37       40.84      2.71 o 
   2   3   0       22.76       29.54      2.55 o 
   3   3   0      490.67      502.75      7.90 o 
   4   3   0       14.82       19.38      2.57 o 
   5   3   0      292.80      304.93      7.17 o 
   6   3   0      273.83      297.36      7.22 o 
   7   3   0     1304.47     1406.98     19.29 o 
   8   3   0      140.24      149.62      5.11 o 
   9   3   0        7.59        5.29      2.39 o 
  10   3   0      538.95      564.61      9.50 o 
  11   3   0        0.43        5.11      3.21 o 
  12   3   0       90.74       83.04      7.65 o 
  13   3   0        2.70        3.16      3.93 o 
  14   3   0      279.27      264.65     14.16 o 
  15   3   0      290.32      289.62     10.85 o 
  16   3   0      280.60      289.02     17.78 o 
  17   3   0        8.36        6.64      5.94 o 
  18   3   0      280.90      261.22      9.68 o 
  19   3   0      121.80      131.80      7.75 o 
  20   3   0       29.03       29.76      6.13 o 
  21   3   0        0.54       -0.21      5.27 o 
  22   3   0        5.90       11.90      5.63 o 
  23   3   0       13.21        5.93      7.26 o 
  24   3   0        9.92        0.92      8.23 o 
  25   3   0        0.00        6.16     10.69 o 
  26   3   0        3.94       15.21     18.92 o 
   0   4   0      808.90      723.89     25.38 o 
   1   4   0      545.85      533.19     10.11 o 
   2   4   0      583.09      549.13     10.54 o 
   3   4   0        0.60       -0.02      2.71 o 
   4   4   0      643.79      663.05     10.65 o 
   5   4   0      188.44      199.45      6.07 o 
   6   4   0      260.38      285.89      9.33 o 
   7   4   0      299.38      299.69      9.18 o 
   8   4   0       74.12       82.56      5.89 o 
   9   4   0       86.76       75.42      9.15 o 
  10   4   0       11.08        7.30      3.74 o 
  11   4   0        0.03        0.31      4.16 o 
  12   4   0       69.69       68.25     10.70 o 
  13   4   0       67.82       59.70      6.22 o 
  14   4   0      199.07      205.03      9.42 o 
  15   4   0       55.55       51.96      5.92 o 
  16   4   0       43.63       45.10      6.40 o 
  17   4   0       11.83        7.50      5.02 o 
  18   4   0      281.82      301.11     12.35 o 
  19   4   0       78.28      107.70      8.62 o 
  20   4   0        0.12       -1.32      5.10 o 
  21   4   0        1.51        9.03      7.18 o 
  22   4   0        1.80       14.70      8.05 o 
  23   4   0        4.62        0.40      7.95 o 
  24   4   0       47.88       74.04     21.33 o 
  25   4   0        6.18       28.54     14.17 o 
   1   5   0        4.38        2.06      4.28 o 
   2   5   0       36.62       32.25      5.05 o 
   3   5   0      644.03      637.26     13.79 o 
   4   5   0      337.83      350.50     11.79 o 
   5   5   0       18.11       13.69      4.76 o 
   6   5   0      127.38      130.63     21.31 o 
   7   5   0        1.15        2.71      4.36 o 
   8   5   0        0.27       -5.14      5.14 o 
   9   5   0        1.02       -2.73      5.48 o 
  10   5   0       37.35       24.17      6.22 o 
  11   5   0      235.38      204.88     13.18 o 
  12   5   0       23.14       12.92      5.53 o 
  13   5   0        8.39        9.34      5.63 o 
  14   5   0        0.46       -4.67      5.04 o 
  15   5   0       83.15       93.35      8.97 o 
  16   5   0       27.14       17.95      6.78 o 
  17   5   0       26.86       26.44      6.85 o 
  18   5   0       20.84       17.25      8.94 o 
  19   5   0        0.04        9.18     10.90 o 
  20   5   0        7.50       27.88     14.99 o 
  21   5   0       16.49       28.86     12.37 o 
  22   5   0      141.52      185.26     27.13 o 
   0   6   0       11.58       14.79      7.00 o 
   1   6   0      197.42      206.47      9.06 o 
   2   6   0      113.89      122.70      7.67 o 
   3   6   0       55.40       57.05      7.25 o 
   4   6   0        4.99        6.46      5.68 o 
   5   6   0       36.96       19.15      8.76 o 
   6   6   0       82.66       85.72      9.99 o 
   7   6   0        1.48       -2.07      6.01 o 
   8   6   0        3.87        4.18      6.88 o 
   9   6   0       61.29       45.11      9.05 o 
  10   6   0       20.53       12.21     16.22 o 
  11   6   0       33.23       27.30      6.65 o 
  12   6   0        0.00       -1.44      5.54 o 
  13   6   0        2.01        3.02      8.11 o 
  14   6   0        2.41       -4.92      8.26 o 
  15   6   0        2.59        0.18      7.88 o 
  16   6   0       39.61       34.23     10.77 o 
  17   6   0        8.81       16.78     10.83 o 
  18   6   0        0.69        8.27     10.71 o 
  19   6   0       23.59       32.44     19.73 o 
   1   7   0       16.87       27.87     10.18 o 
   2   7   0       58.88       57.84      9.86 o 
   3   7   0      105.32      129.86     12.82 o 
   4   7   0        1.70        3.97      7.56 o 
   5   7   0       15.22       15.40      7.89 o 
   6   7   0       13.49       13.55      7.56 o 
   7   7   0       18.39        9.44     10.86 o 
   8   7   0        0.30        1.23      8.83 o 
   9   7   0        2.02       -3.25      7.08 o 
  10   7   0       34.10       47.02     10.70 o 
  11   7   0        2.33       -7.87      7.87 o 
  12   7   0        0.56       -9.24      9.24 o 
  13   7   0        9.31       -1.50      9.93 o 
  14   7   0        0.17       -0.39     16.24 o 
   0   8   0        3.82       22.47     14.06 o 
   1   8   0        2.32        6.02      9.68 o 
   2   8   0        0.01       -8.18      8.18 o 
   3   8   0       29.99       35.04     11.42 o 
   4   8   0        0.00       -4.22      8.73 o 
   5   8   0        9.55       22.58     10.85 o 
 -28   1   1       11.59        3.28     15.35 o 
 -27   1   1        3.50        5.76      8.78 o 
 -26   1   1        0.06        6.48      9.54 o 
 -25   1   1        9.84        9.62      6.00 o 
 -24   1   1       52.98       70.43      8.00 o 
 -23   1   1       20.15       19.06      5.76 o 
 -22   1   1      266.31      257.89     11.28 o 
 -21   1   1      112.34      113.59      8.16 o 
 -20   1   1      135.06      128.49      8.21 o 
 -19   1   1      241.61      229.54     11.65 o 
 -18   1   1        7.62       14.70      4.25 o 
 -17   1   1       71.56       80.42      4.91 o 
 -16   1   1      104.48      112.47      4.88 o 
 -15   1   1      182.47      174.05      6.14 o 
 -14   1   1        7.13        6.22      2.02 o 
 -13   1   1       14.09       14.29      2.02 o 
 -12   1   1      896.83      854.54     10.74 o 
 -11   1   1       56.11       67.52      3.53 o 
 -10   1   1      293.63      293.74      5.31 o 
  -9   1   1      268.09      247.41      3.96 o 
  -8   1   1       25.74       21.18      1.78 o 
  -7   1   1       82.60       87.80      3.00 o 
  -6   1   1      273.85      274.26      3.99 o 
  -5   1   1      258.38      251.70      4.02 o 
  -4   1   1     1846.07     1740.30     16.33 o 
  -3   1   1     6256.55     6003.34     51.55 o 
  -2   1   1     2383.60     2173.17     23.17 o 
  -1   1   1        0.22       -0.98      0.98 o 
   0   1   1     7938.32     7490.73     86.11 o 
   1   1   1     4830.81     4455.96     48.87 o 
   2   1   1    11967.59    11184.85    103.84 o 
   3   1   1      369.13      324.78      5.05 o 
   4   1   1      134.81      135.99      5.23 o 
   5   1   1     3107.18     3064.37     28.47 o 
   6   1   1       88.42       91.65      2.95 o 
   7   1   1      629.47      607.41      8.22 o 
   8   1   1      285.64      300.16      5.33 o 
   9   1   1       12.95        9.32      1.93 o 
  10   1   1      130.11      124.15      3.83 o 
  11   1   1      280.33      316.04      6.66 o 
  12   1   1      109.48      114.53      4.05 o 
  13   1   1       32.58       37.45      3.13 o 
  14   1   1        1.25        0.20      2.57 o 
  15   1   1      439.70      448.33     12.01 o 
  16   1   1        0.02        3.17      4.27 o 
  17   1   1      460.91      466.02     13.40 o 
  18   1   1       66.45       74.49      6.82 o 
  19   1   1      393.00      430.61     15.45 o 
  20   1   1        9.17       22.78      5.51 o 
  21   1   1        1.30        7.62      5.23 o 
  22   1   1        0.69       -2.70      5.01 o 
  23   1   1        7.19        7.01      5.74 o 
  24   1   1       12.55       16.03      6.37 o 
  25   1   1        5.72       20.37      7.40 o 
  26   1   1        2.58       -2.05      7.10 o 
  27   1   1       15.54       -2.07     17.55 o 
 -28   2   1        8.57       15.10     18.59 o 
 -27   2   1       51.38       60.87     14.66 o 
 -26   2   1        7.63        5.51      8.58 o 
 -25   2   1        4.92        5.34      7.53 o 
 -24   2   1       26.14       29.19      7.84 o 
 -23   2   1       23.49       26.38      6.61 o 
 -22   2   1        3.38        6.11      5.40 o 
 -21   2   1        4.13        7.66      5.12 o 
 -20   2   1       25.99       28.75      5.77 o 
 -19   2   1        0.00       -2.05      4.86 o 
 -18   2   1      118.89      112.23      7.58 o 
 -17   2   1     2038.80     1977.83     27.47 o 
 -16   2   1       66.81       70.67      5.40 o 
 -15   2   1        4.91        6.16      3.46 o 
 -14   2   1        1.28        0.59      3.03 o 
 -13   2   1       49.50       39.67      3.13 o 
 -12   2   1        0.02       -0.44      2.06 o 
 -11   2   1       35.75       38.55      2.74 o 
 -10   2   1       68.57       54.98      2.89 o 
  -9   2   1      129.10      122.80      3.64 o 
  -8   2   1       41.00       42.69      2.41 o 
  -7   2   1      187.18      165.77      3.87 o 
  -6   2   1      256.91      270.94      4.68 o 
  -5   2   1        8.85        6.59      1.64 o 
  -4   2   1       92.18       79.31      2.84 o 
  -3   2   1     2596.15     2612.80     28.65 o 
  -2   2   1        5.49        1.72      1.91 o 
  -1   2   1     3141.67     3007.11     32.33 o 
   0   2   1       20.83       16.95      2.18 o 
   1   2   1     1077.47     1025.39     12.88 o 
   2   2   1       82.68       76.13      2.84 o 
   3   2   1     6986.78     6799.70     64.04 o 
   4   2   1      550.48      549.96      7.31 o 
   5   2   1      241.94      229.76      5.79 o 
   6   2   1      539.42      508.07      8.13 o 
   7   2   1     1302.32     1377.63     16.15 o 
   8   2   1       26.18       26.58      2.52 o 
   9   2   1       75.02       75.80      4.88 o 
  10   2   1        7.75        6.13      2.23 o 
  11   2   1       53.52       57.81      3.56 o 
  12   2   1        0.62       -2.37      2.37 o 
  13   2   1      162.73      155.98      6.53 o 
  14   2   1      233.40      206.37      8.69 o 
  15   2   1       27.22       22.34      6.18 o 
  16   2   1        0.30       -4.11      4.11 o 
  17   2   1      269.42      263.77     11.74 o 
  18   2   1       23.82       30.23      5.71 o 
  19   2   1        0.01       -1.20      4.67 o 
  20   2   1       94.85       99.85      8.13 o 
  21   2   1      247.79      234.07     17.63 o 
  22   2   1        1.12        6.37      5.69 o 
  23   2   1       37.58       37.07      7.28 o 
  24   2   1        0.01       -3.07      5.90 o 
  25   2   1       22.22       33.66      8.43 o 
  26   2   1       12.19       39.98     23.52 o 
  27   2   1        0.01        1.74     19.55 o 
 -27   3   1        0.24        8.37     20.83 o 
 -26   3   1        5.50       -0.44     11.18 o 
 -25   3   1       11.56        4.30      8.87 o 
 -24   3   1        0.07       -7.18      7.18 o 
 -23   3   1        2.75        3.16      6.52 o 
 -22   3   1       34.53       37.16      6.81 o 
 -21   3   1       46.79       52.86      9.63 o 
 -20   3   1       29.29       25.96      5.99 o 
 -19   3   1       49.17       65.56      6.96 o 
 -18   3   1      325.17      319.32     12.04 o 
 -17   3   1       46.04       51.01      5.34 o 
 -16   3   1        0.87        1.86      4.25 o 
 -15   3   1     1220.41     1249.70     19.91 o 
 -14   3   1     1367.26     1401.44     22.86 o 
 -13   3   1        0.03        1.19      3.56 o 
 -12   3   1      314.41      336.26     10.40 o 
 -11   3   1       68.91       63.61      3.60 o 
 -10   3   1       41.34       46.31      3.13 o 
  -9   3   1      125.92      152.20      5.01 o 
  -8   3   1        6.48        6.09      2.26 o 
  -7   3   1       10.39        7.29      2.49 o 
  -6   3   1      904.57      959.51     11.83 o 
  -5   3   1     2537.40     2733.66     26.33 o 
  -4   3   1       17.04       18.44      2.38 o 
  -3   3   1      410.00      432.73      7.08 o 
  -2   3   1        0.20        0.50      1.41 o 
  -1   3   1        1.88       -0.99      1.83 o 
   0   3   1        4.40        3.95      2.27 o 
   1   3   1       20.48       21.75      2.67 o 
   2   3   1      265.96      262.63      6.02 o 
   3   3   1     1399.70     1576.30     18.00 o 
   4   3   1       43.99       59.81      3.75 o 
   5   3   1     3965.19     4414.05     43.93 o 
   6   3   1      935.97      908.91     12.26 o 
   7   3   1      783.51      784.33     11.23 o 
   8   3   1      233.61      259.46      5.83 o 
   9   3   1        0.01        1.71      2.16 o 
  10   3   1       70.80       67.58      3.69 o 
  11   3   1       44.57       42.53      3.71 o 
  12   3   1        1.29        3.47      3.04 o 
  13   3   1       23.55       27.67      3.94 o 
  14   3   1        0.02       -2.90      4.18 o 
  15   3   1      134.33      129.19     12.17 o 
  16   3   1      263.71      272.87     11.84 o 
  17   3   1       36.91       38.92      6.00 o 
  18   3   1       39.78       23.55      5.69 o 
  19   3   1        5.41        8.32      5.23 o 
  20   3   1        1.80        0.32      5.14 o 
  21   3   1        8.48        4.38      6.49 o 
  22   3   1        6.37       14.16      6.10 o 
  23   3   1        1.70       -0.93      6.03 o 
  24   3   1       31.55       36.06     10.10 o 
  25   3   1        0.46       12.29     13.66 o 
  26   3   1        3.10        9.86     13.66 o 
 -25   4   1        4.14       20.99     14.18 o 
 -24   4   1       39.43       63.87     14.88 o 
 -23   4   1       12.13       15.79      8.08 o 
 -22   4   1       44.15       41.78      8.69 o 
 -21   4   1        8.24       13.23      6.85 o 
 -20   4   1       20.95       11.49      6.78 o 
 -19   4   1       28.66       40.30      6.59 o 
 -18   4   1      221.01      194.77      9.99 o 
 -17   4   1      157.16      169.77      8.03 o 
 -16   4   1        0.63        4.28      4.57 o 
 -15   4   1       52.53       49.51      5.82 o 
 -14   4   1       25.18       20.87      4.93 o 
 -13   4   1       22.87       35.17      5.38 o 
 -12   4   1        7.58       11.23      4.47 o 
 -11   4   1       45.88       39.12      7.15 o 
 -10   4   1      106.97      106.94      5.65 o 
  -9   4   1       22.63       19.10      4.51 o 
  -8   4   1      186.14      195.64      9.21 o 
  -7   4   1      541.55      596.87     14.74 o 
  -6   4   1       50.06       53.16      3.56 o 
  -5   4   1      156.03      154.15      4.89 o 
  -4   4   1      524.42      553.73      9.32 o 
  -3   4   1      224.70      240.97      9.86 o 
  -2   4   1       20.83       16.55      3.35 o 
  -1   4   1       27.18       24.85      3.06 o 
   0   4   1      121.63      111.88      4.78 o 
   1   4   1       28.35       28.54      3.12 o 
   2   4   1      376.92      376.94      9.73 o 
   3   4   1       22.15       11.61      3.10 o 
   4   4   1       55.31       62.99      4.37 o 
   5   4   1      390.82      390.50      9.26 o 
   6   4   1      508.22      562.31     15.07 o 
   7   4   1       19.15       17.08      8.57 o 
   8   4   1        7.04        4.06      4.52 o 
   9   4   1       97.50       88.27      7.28 o 
  10   4   1       25.05       36.56      5.07 o 
  11   4   1       15.27       10.30      5.15 o 
  12   4   1      122.57      136.77      8.96 o 
  13   4   1        0.31       -4.62      4.62 o 
  14   4   1        2.32       -2.80      4.19 o 
  15   4   1      198.74      205.64     15.49 o 
  16   4   1      382.40      370.99     13.08 o 
  17   4   1       24.09       35.24      6.34 o 
  18   4   1       54.85       51.79      6.94 o 
  19   4   1        0.86        0.73      5.09 o 
  20   4   1        0.04        0.96      5.51 o 
  21   4   1        7.20       21.38      7.99 o 
  22   4   1       76.48       75.52     11.23 o 
  23   4   1       60.61       53.51     14.15 o 
  24   4   1       31.68       56.20     25.10 o 
 -23   5   1       12.96       28.27     19.01 o 
 -22   5   1      114.25      137.51     24.92 o 
 -21   5   1       24.71       19.33     10.66 o 
 -20   5   1       17.17       11.56      9.11 o 
 -19   5   1        3.93       -2.29      7.81 o 
 -18   5   1       34.65       46.63     10.30 o 
 -17   5   1       37.99       36.12      9.84 o 
 -16   5   1        7.15       19.76      6.28 o 
 -15   5   1        6.34        5.99      5.63 o 
 -14   5   1        0.49        0.28      5.23 o 
 -13   5   1       11.82        9.96      5.39 o 
 -12   5   1       16.39       12.84      4.90 o 
 -11   5   1      160.61      160.61      8.78 o 
 -10   5   1       10.70        2.48      4.27 o 
  -9   5   1        7.74       13.33      5.84 o 
  -8   5   1        0.55        4.23      7.33 o 
  -7   5   1       10.26        6.00      5.37 o 
  -6   5   1       14.15       19.50      4.44 o 
  -5   5   1        7.24        2.94      3.97 o 
  -4   5   1       51.91       46.87      5.35 o 
  -3   5   1       56.76       47.70      8.10 o 
  -2   5   1      354.27      331.13     11.53 o 
  -1   5   1       25.97       16.93      4.64 o 
   0   5   1      217.05      213.32     10.34 o 
   1   5   1      647.30      664.13     27.22 o 
   2   5   1      675.53      717.34     17.51 o 
   3   5   1        9.82        8.76      5.03 o 
   4   5   1        0.03        0.89      4.38 o 
   5   5   1        0.41        0.07      4.40 o 
   6   5   1       17.26       24.59      5.70 o 
   7   5   1       71.96       64.37      6.25 o 
   8   5   1       40.11       24.19      6.28 o 
   9   5   1       22.09       12.27      4.35 o 
  10   5   1       19.55       32.55      6.52 o 
  11   5   1      109.08      102.03      8.66 o 
  12   5   1       32.29       24.01      6.25 o 
  13   5   1       16.55       13.90      6.13 o 
  14   5   1       64.65       52.25      8.44 o 
  15   5   1        1.03       -5.40      5.49 o 
  16   5   1       16.86       19.67      6.80 o 
  17   5   1       30.15       27.39      7.44 o 
  18   5   1       10.39        8.13      8.85 o 
  19   5   1        0.12        9.16     10.35 o 
  20   5   1       14.28       11.57     11.62 o 
  21   5   1       23.75       59.36     21.29 o 
 -20   6   1        1.00       -6.91     15.63 o 
 -19   6   1        1.73        9.36     15.42 o 
 -18   6   1        2.62        6.66     11.05 o 
 -17   6   1       15.56       24.22     14.56 o 
 -16   6   1       64.85       71.67     12.03 o 
 -15   6   1        1.41       -7.22      7.22 o 
 -14   6   1        8.66       26.50      9.23 o 
 -13   6   1        3.33       -7.43      7.60 o 
 -12   6   1        4.59       -6.33      6.33 o 
 -11   6   1      489.32      428.79     15.36 o 
 -10   6   1        0.51       12.51      7.25 o 
  -9   6   1      128.35      116.92     11.43 o 
  -8   6   1       15.56       25.69      7.91 o 
  -7   6   1       40.90       34.03      7.90 o 
  -6   6   1       16.07       22.90      7.57 o 
  -5   6   1        2.99       -1.48      4.84 o 
  -4   6   1        0.00        0.77      5.15 o 
  -3   6   1      288.44      296.08     15.67 o 
  -2   6   1       91.85       67.00      7.53 o 
  -1   6   1      511.04      551.81     16.49 o 
   0   6   1     1299.05     1272.71     39.41 o 
   1   6   1      269.14      264.84     11.89 o 
   2   6   1       33.49       39.27      6.65 o 
   3   6   1      160.10      153.56      8.53 o 
   4   6   1       19.67       27.41      6.19 o 
   5   6   1       53.76       58.24      7.40 o 
   6   6   1       28.59       27.31      6.45 o 
   7   6   1        0.33       -5.88      5.88 o 
   8   6   1       49.64       42.14      9.05 o 
   9   6   1        0.90       -6.30     12.98 o 
  10   6   1        7.94       11.80      7.85 o 
  11   6   1        0.05       -3.62      5.01 o 
  12   6   1       32.27       17.92      6.75 o 
  13   6   1        1.99       -2.84      5.82 o 
  14   6   1       46.44       45.13     10.60 o 
  15   6   1       39.20       40.81     10.58 o 
  16   6   1        3.01        1.93     11.95 o 
  17   6   1       22.80       14.58     11.48 o 
  18   6   1        3.72      -15.13     15.13 o 
 -15   7   1        7.10        5.13     16.88 o 
 -14   7   1        2.23       13.48     13.30 o 
 -13   7   1        4.69       -2.65     11.57 o 
 -12   7   1        0.59       -1.11      8.87 o 
 -11   7   1        0.30       -5.56      7.11 o 
 -10   7   1        0.80       12.29      8.61 o 
  -9   7   1       43.90       40.36      9.53 o 
  -8   7   1       12.67        7.88      9.67 o 
  -7   7   1        0.44       10.24      7.91 o 
  -6   7   1        4.07        4.07     13.32 o 
  -5   7   1       19.22       39.48      9.31 o 
  -4   7   1        2.24       -0.51      6.87 o 
  -3   7   1       75.88       64.64     10.06 o 
  -2   7   1       13.42       17.77      8.24 o 
  -1   7   1      205.87      187.00     21.24 o 
   0   7   1       29.62       41.68      9.40 o 
   1   7   1       88.95       71.35     10.50 o 
   2   7   1       21.22       17.23      8.05 o 
   3   7   1       11.87        7.47      7.34 o 
   4   7   1        6.45        5.83      7.03 o 
   5   7   1        0.04        3.37      7.39 o 
   6   7   1        4.33        6.37      7.19 o 
   7   7   1        7.28        5.40      7.39 o 
   8   7   1        0.01        1.77      7.73 o 
   9   7   1       15.05       11.42      8.33 o 
  10   7   1        0.00       -1.04      7.86 o 
  11   7   1        4.53        1.03      9.31 o 
  12   7   1        0.31       -5.25      9.53 o 
  13   7   1        0.37       -9.28      9.86 o 
  -6   8   1       34.37       35.08     19.07 o 
  -5   8   1        1.69        0.73      9.12 o 
  -4   8   1       80.75       98.89     13.57 o 
  -3   8   1        3.55       11.03      9.54 o 
  -2   8   1        2.11        2.63      9.22 o 
  -1   8   1       15.48       23.12     10.41 o 
   0   8   1        7.74       20.38     10.37 o 
   1   8   1       48.61       44.47     11.94 o 
   2   8   1       54.16       44.40     12.01 o 
   3   8   1        1.68        1.55     11.29 o 
   4   8   1       10.53       13.68     11.47 o 
 -27   0   2        8.80       29.52     16.98 o 
 -26   0   2       75.33       79.35     15.68 o 
 -25   0   2       16.22       -4.00     12.02 o 
 -24   0   2       31.10       39.94     19.73 o 
 -23   0   2       23.34       30.14     16.68 o 
 -22   0   2      128.68      109.51     17.22 o 
 -21   0   2       56.58       53.26     20.74 o 
 -20   0   2      630.65      576.91     21.37 o 
 -19   0   2       25.39       10.06      5.32 o 
 -18   0   2        1.99       11.13      4.98 o 
 -17   0   2       12.96       17.94      4.94 o 
 -16   0   2      331.79      324.60     11.41 o 
 -15   0   2       41.85       46.28      3.47 o 
 -14   0   2     1282.95     1432.24     18.82 o 
 -13   0   2     1166.38     1165.43     15.71 o 
 -12   0   2     1041.60     1197.97     15.69 o 
 -11   0   2     5501.69     5463.82     57.55 o 
 -10   0   2     4978.50     5427.23     56.87 o 
  -9   0   2     3929.27     3791.29     46.17 o 
  -8   0   2      151.54      162.11      7.28 o 
  -7   0   2     3618.01     3464.53     36.55 o 
  -6   0   2     1895.83     1947.18     21.31 o 
  -5   0   2     1187.81     1059.39     13.97 o 
  -4   0   2       30.48       16.69      1.82 o 
  -3   0   2    24148.22    21712.80    293.76 o 
  -2   0   2      231.24      275.80     11.84 o 
  -1   0   2       62.15       21.57      5.36 o 
   1   0   2      984.28      835.87     15.77 o 
   2   0   2      144.75      122.78      4.08 o 
   3   0   2    38354.85    34777.86    443.62 o 
   4   0   2    22456.61    20717.52    235.85 o 
   5   0   2      546.51      545.07      9.54 o 
   6   0   2       75.96       69.03      5.31 o 
   7   0   2       53.67       42.56      3.23 o 
   8   0   2      381.92      423.09      9.19 o 
   9   0   2      100.17       85.27      9.30 o 
  10   0   2        7.00        7.65      2.84 o 
  11   0   2      184.33      238.57      7.90 o 
  12   0   2      283.37      298.36      9.10 o 
  13   0   2      570.84      640.86     14.13 o 
  14   0   2      172.92      161.05      8.78 o 
  15   0   2        0.18       -5.09      5.09 o 
  16   0   2       20.82       14.55      7.78 o 
  17   0   2        3.83       -3.71      6.32 o 
  18   0   2      175.18      168.47     12.72 o 
  19   0   2       98.78       91.74     19.12 o 
  20   0   2       50.11       48.74      9.58 o 
  21   0   2        0.11       10.28      7.52 o 
  22   0   2        1.03       -5.30      7.08 o 
  23   0   2        0.09       -7.14      7.14 o 
  24   0   2        0.03       -6.96     10.59 o 
  25   0   2        6.84        1.46      9.11 o 
  26   0   2        5.24        3.95     10.59 o 
  27   0   2        0.02       -2.31     17.55 o 
 -27   1   2        0.03        3.59      8.16 o 
 -26   1   2       26.55       35.68      9.07 o 
 -25   1   2        9.61        7.54      5.88 o 
 -24   1   2       27.01       13.43      5.83 o 
 -23   1   2       57.58       55.62      7.02 o 
 -22   1   2      246.68      248.47     22.77 o 
 -21   1   2        0.47        0.88      4.49 o 
 -20   1   2      103.13       95.20      6.31 o 
 -19   1   2       55.30       46.76      5.10 o 
 -18   1   2      123.59      117.44      6.35 o 
 -17   1   2        0.68        1.76      3.11 o 
 -16   1   2      131.59      133.12      6.68 o 
 -15   1   2       85.60       73.38      4.08 o 
 -14   1   2       19.48       17.22      2.29 o 
 -13   1   2      385.60      387.82      6.20 o 
 -12   1   2     1334.09     1468.62     14.35 o 
 -11   1   2      128.76      131.09      3.39 o 
 -10   1   2      104.65       99.83      2.91 o 
  -9   1   2     1192.80     1190.48     11.38 o 
  -8   1   2        5.68        7.02      1.41 o 
  -7   1   2        1.28       -0.78      1.16 o 
  -6   1   2     1098.01     1075.08     13.83 o 
  -5   1   2        1.15        1.01      1.35 o 
  -4   1   2        5.36        3.03      1.11 o 
  -3   1   2       46.30       39.32      2.18 o 
  -2   1   2    22084.13    20861.15    277.98 o 
  -1   1   2     2934.95     2758.33     34.54 o 
   0   1   2     5378.50     5383.21     55.96 o 
   1   1   2    11505.14    10836.61    110.67 o 
   2   1   2     1134.93     1196.37     12.98 o 
   3   1   2      726.73      759.83     10.15 o 
   4   1   2      239.07      268.83      5.01 o 
   5   1   2       23.59       24.86      1.97 o 
   6   1   2       53.93       62.24      2.67 o 
   7   1   2      913.74     1040.52     12.33 o 
   8   1   2      156.55      193.55      5.16 o 
   9   1   2      350.13      417.03      7.87 o 
  10   1   2      536.80      547.87      9.03 o 
  11   1   2      436.63      426.38      7.49 o 
  12   1   2      421.78      425.11      7.83 o 
  13   1   2       36.90       31.96      4.32 o 
  14   1   2      341.47      353.03     10.59 o 
  15   1   2       67.70       63.09     11.54 o 
  16   1   2      146.43      124.11      7.64 o 
  17   1   2      114.57      104.55      7.52 o 
  18   1   2      458.55      457.00     13.90 o 
  19   1   2        1.88        3.26      4.66 o 
  20   1   2       77.50       69.73      9.00 o 
  21   1   2       59.67       71.07      7.69 o 
  22   1   2        0.26        0.23      5.32 o 
  23   1   2       20.80       28.95      7.01 o 
  24   1   2        0.82       -4.58      5.80 o 
  25   1   2        3.58        2.18      7.25 o 
  26   1   2       44.06       67.99     10.07 o 
  27   1   2        0.00        5.71     12.39 o 
 -27   2   2        6.12        7.79     11.37 o 
 -26   2   2        0.24       -3.92      7.38 o 
 -25   2   2       43.70       40.65      8.90 o 
 -24   2   2       34.97       52.89      8.68 o 
 -23   2   2       14.66       17.29      5.78 o 
 -22   2   2      160.80      153.43      9.29 o 
 -21   2   2        0.09        2.46      4.65 o 
 -20   2   2       35.60       41.12      5.31 o 
 -19   2   2        0.11        2.78      3.86 o 
 -18   2   2      215.78      224.16     11.14 o 
 -17   2   2     1876.27     1907.65     27.17 o 
 -16   2   2      319.95      312.55      8.21 o 
 -15   2   2     1412.61     1352.96     16.81 o 
 -14   2   2      111.14       96.00      4.35 o 
 -13   2   2      643.55      602.59      8.35 o 
 -12   2   2       31.54       26.76      2.58 o 
 -11   2   2     1838.15     1728.10     17.47 o 
 -10   2   2      132.63      148.12      4.05 o 
  -9   2   2        1.18        2.27      1.69 o 
  -8   2   2        4.99        2.15      1.46 o 
  -7   2   2        6.91        4.06      1.37 o 
  -6   2   2      868.90      847.75      9.81 o 
  -5   2   2      591.05      592.21      8.86 o 
  -4   2   2       74.32       83.79      3.12 o 
  -3   2   2      287.47      292.77      5.50 o 
  -2   2   2     1323.26     1365.12     16.20 o 
  -1   2   2     1485.80     1368.26     16.26 o 
   0   2   2      322.50      346.98      6.69 o 
   1   2   2      649.89      621.70      9.16 o 
   2   2   2     4911.02     4991.56     52.92 o 
   3   2   2     2567.90     2514.94     26.08 o 
   4   2   2     2840.01     2995.73     30.75 o 
   5   2   2     6837.15     6967.47     67.10 o 
   6   2   2      114.75      124.90      5.56 o 
   7   2   2     3735.34     3845.95     36.68 o 
   8   2   2      719.69      716.92     10.22 o 
   9   2   2      545.63      544.41      8.89 o 
  10   2   2      734.76      763.16     11.20 o 
  11   2   2      226.37      220.10      6.81 o 
  12   2   2       43.91       51.63      4.69 o 
  13   2   2      147.04      133.21      6.41 o 
  14   2   2       21.27       17.66      4.70 o 
  15   2   2      184.22      166.35      8.45 o 
  16   2   2      727.65      728.28     17.39 o 
  17   2   2       88.59       97.82      8.42 o 
  18   2   2       85.60       72.87      7.13 o 
  19   2   2       35.96       43.30      6.59 o 
  20   2   2       22.37       20.11      6.06 o 
  21   2   2       88.82       96.04     12.04 o 
  22   2   2       55.77       68.24      8.13 o 
  23   2   2       66.02       65.23      8.48 o 
  24   2   2        2.15       -6.07      6.07 o 
  25   2   2        0.00       -1.69      7.36 o 
  26   2   2        3.80      -11.81     11.81 o 
 -27   3   2        1.65       -5.98     13.42 o 
 -26   3   2        0.35       10.70     11.17 o 
 -25   3   2        7.94        4.72      7.81 o 
 -24   3   2        0.11       14.06      7.36 o 
 -23   3   2        2.11        7.55      6.91 o 
 -22   3   2       43.87       52.46     12.55 o 
 -21   3   2      181.47      177.42      9.84 o 
 -20   3   2      212.07      214.74     10.10 o 
 -19   3   2       69.94       63.06      6.63 o 
 -18   3   2      107.18      117.34      7.70 o 
 -17   3   2      221.10      208.36      9.32 o 
 -16   3   2     1102.63     1083.45     18.15 o 
 -15   3   2       38.93       49.44      5.07 o 
 -14   3   2      380.28      378.38      9.79 o 
 -13   3   2       66.26       69.39      5.02 o 
 -12   3   2        5.04        7.62      2.79 o 
 -11   3   2       21.11       19.74      3.49 o 
 -10   3   2       60.31       62.83      3.47 o 
  -9   3   2        2.33        2.80      2.69 o 
  -8   3   2        6.11        8.83      2.02 o 
  -7   3   2       92.06      106.65      4.46 o 
  -6   3   2     3621.33     3917.17     36.07 o 
  -5   3   2      631.59      693.83     12.18 o 
  -4   3   2     1032.96     1079.87     14.72 o 
  -3   3   2      811.56      884.81     13.98 o 
  -2   3   2      390.47      397.45      7.54 o 
  -1   3   2     1369.38     1344.76     17.19 o 
   0   3   2      307.13      305.89     10.17 o 
   1   3   2      114.29      108.92      4.13 o 
   2   3   2      270.16      274.97      6.15 o 
   3   3   2      316.24      310.47      6.34 o 
   4   3   2      456.32      473.26      8.07 o 
   5   3   2     1321.49     1397.91     19.51 o 
   6   3   2       61.05       63.24      3.51 o 
   7   3   2        9.59        7.40      2.33 o 
   8   3   2      592.47      633.09      9.71 o 
   9   3   2       70.24       77.37      4.13 o 
  10   3   2       73.02       66.11      4.86 o 
  11   3   2       59.23       69.44      5.15 o 
  12   3   2       75.98       81.05      7.39 o 
  13   3   2      210.01      211.25      9.33 o 
  14   3   2      347.59      360.63     11.95 o 
  15   3   2       26.00       18.17      5.16 o 
  16   3   2        0.03       -4.09      4.09 o 
  17   3   2       83.12       67.68      7.04 o 
  18   3   2       87.34       85.41      7.79 o 
  19   3   2       13.39       14.10      5.80 o 
  20   3   2       39.76       32.71      7.17 o 
  21   3   2        0.91        8.33      6.09 o 
  22   3   2        8.06       13.03      6.48 o 
  23   3   2       48.51       37.01      8.37 o 
  24   3   2        4.84       18.15      9.60 o 
  25   3   2        0.99       -1.36     13.05 o 
 -26   4   2       12.26       15.99     21.76 o 
 -25   4   2        0.18        1.81     11.62 o 
 -24   4   2        3.93        0.04      8.20 o 
 -23   4   2        5.44       -0.24      7.27 o 
 -22   4   2       11.38       14.26      7.53 o 
 -21   4   2       25.69       36.28      8.18 o 
 -20   4   2        4.60        1.58      6.51 o 
 -19   4   2       69.00       85.11      9.61 o 
 -18   4   2        1.02        4.02      5.40 o 
 -17   4   2       98.03      110.36      8.74 o 
 -16   4   2       10.94        8.00      5.57 o 
 -15   4   2        3.00        2.98      4.41 o 
 -14   4   2      709.45      692.29     15.52 o 
 -13   4   2        0.54       -3.11      5.07 o 
 -12   4   2      102.59      115.23      6.89 o 
 -11   4   2      101.94       95.44      6.25 o 
 -10   4   2        7.71       10.33      4.03 o 
  -9   4   2      130.71      114.58      5.63 o 
  -8   4   2       24.42       15.34      3.24 o 
  -7   4   2      345.43      324.86      6.85 o 
  -6   4   2      200.72      215.52      5.67 o 
  -5   4   2       26.85       19.96      3.67 o 
  -4   4   2        6.17        5.32      2.67 o 
  -3   4   2       21.96       22.19      3.49 o 
  -2   4   2        3.70        1.76      3.02 o 
  -1   4   2       23.88       23.73      3.75 o 
   0   4   2       39.74       46.74      4.30 o 
   1   4   2      338.72      305.90      8.73 o 
   2   4   2        2.95        3.69      2.62 o 
   3   4   2       77.89       85.21      5.61 o 
   4   4   2      335.66      377.83      7.86 o 
   5   4   2       15.26       16.36      3.91 o 
   6   4   2       14.39       11.22      4.31 o 
   7   4   2        3.07        9.32      3.71 o 
   8   4   2      221.42      227.97      8.10 o 
   9   4   2       46.36       55.60      5.14 o 
  10   4   2       11.50       11.22      3.73 o 
  11   4   2       38.20       49.98      5.92 o 
  12   4   2       46.15       51.80      5.99 o 
  13   4   2       15.58       11.54      5.42 o 
  14   4   2       26.86       36.59      5.82 o 
  15   4   2      180.91      170.35      9.31 o 
  16   4   2       49.33       40.50      6.49 o 
  17   4   2        1.90        2.39      5.18 o 
  18   4   2       13.80        8.26      5.67 o 
  19   4   2       31.78       43.89      7.36 o 
  20   4   2        6.70       14.48      6.47 o 
  21   4   2       88.77      108.97     11.14 o 
  22   4   2        7.56       11.11      8.95 o 
  23   4   2       30.23       20.74     23.04 o 
  24   4   2        6.26       19.58     20.83 o 
 -24   5   2       10.19       33.40     21.47 o 
 -23   5   2        1.15       -2.85     17.95 o 
 -22   5   2        0.55        6.87      9.93 o 
 -21   5   2       12.20       25.64     10.55 o 
 -20   5   2       20.47       26.71      9.34 o 
 -19   5   2       44.48       51.21     10.79 o 
 -18   5   2       74.14       87.19     11.91 o 
 -17   5   2       34.03       51.57     10.02 o 
 -16   5   2       73.33       74.81     10.84 o 
 -15   5   2        9.25       12.20      6.22 o 
 -14   5   2      146.58      140.34     12.83 o 
 -13   5   2       55.24       61.46      6.09 o 
 -12   5   2        3.71        3.78      4.37 o 
 -11   5   2      125.89      123.71      7.30 o 
 -10   5   2      107.47       88.28      6.41 o 
  -9   5   2       55.23       51.32      6.80 o 
  -8   5   2       24.51       18.05      8.20 o 
  -7   5   2      102.10      101.72      6.39 o 
  -6   5   2       40.98       35.22      5.11 o 
  -5   5   2       16.11       13.89      5.42 o 
  -4   5   2        7.20        7.12      4.19 o 
  -3   5   2        2.64       -0.19      4.73 o 
  -2   5   2      320.78      331.78     11.40 o 
  -1   5   2        0.86       -0.01      4.99 o 
   0   5   2     1023.81     1016.93     21.08 o 
   1   5   2     1464.20     1399.16     43.96 o 
   2   5   2      547.78      546.70     15.83 o 
   3   5   2       23.30       21.88      5.77 o 
   4   5   2        1.49       -4.47      4.47 o 
   5   5   2       34.59       29.60      9.39 o 
   6   5   2       18.09       19.56      5.92 o 
   7   5   2       45.60       68.74      7.54 o 
   8   5   2        1.66       -1.93      4.82 o 
   9   5   2       11.06        6.49      6.36 o 
  10   5   2        8.19        4.59     15.97 o 
  11   5   2       13.70       19.51      5.88 o 
  12   5   2       67.93       46.18      7.39 o 
  13   5   2       10.30        9.82      5.84 o 
  14   5   2      131.75      128.61     12.64 o 
  15   5   2        0.30       -4.69      7.22 o 
  16   5   2        0.01       -4.06      5.76 o 
  17   5   2       35.99       45.52     11.32 o 
  18   5   2      120.13      128.59     12.02 o 
  19   5   2       64.83       83.23     23.41 o 
  20   5   2       27.64       39.55     13.31 o 
 -20   6   2       40.68       28.73     17.73 o 
 -19   6   2       16.06       14.62     10.74 o 
 -18   6   2       24.14       31.40     11.23 o 
 -17   6   2        0.02        5.48      8.81 o 
 -16   6   2       16.95       26.91      9.62 o 
 -15   6   2        2.85        3.55      8.26 o 
 -14   6   2        2.63       -3.33      7.23 o 
 -13   6   2       34.90       24.79      8.74 o 
 -12   6   2        8.41       24.56      8.34 o 
 -11   6   2        9.55       20.30      8.03 o 
 -10   6   2        3.44        5.86      7.19 o 
  -9   6   2       86.89       83.66     24.71 o 
  -8   6   2        0.00        0.86     11.45 o 
  -7   6   2        9.84        8.71      6.15 o 
  -6   6   2        9.57       10.35      5.50 o 
  -5   6   2        0.09        0.83      5.00 o 
  -4   6   2       66.22       89.45      7.81 o 
  -3   6   2       76.01       75.10      7.41 o 
  -2   6   2      313.15      314.58     17.45 o 
  -1   6   2       71.16       56.14      7.05 o 
   0   6   2      121.35      122.41      8.63 o 
   1   6   2       51.31       71.06      6.59 o 
   2   6   2       14.65       13.88      5.24 o 
   3   6   2        6.87        1.06      4.77 o 
   4   6   2      151.41      158.50     10.98 o 
   5   6   2       27.56       24.58      5.96 o 
   6   6   2       12.53        9.94      6.04 o 
   7   6   2        0.66        4.96      8.95 o 
   8   6   2        0.11       -3.13      6.77 o 
   9   6   2       15.91       19.27      8.61 o 
  10   6   2        7.61        6.08      8.21 o 
  11   6   2        0.03       -5.31      5.31 o 
  12   6   2       20.33       28.23      7.84 o 
  13   6   2        0.12       -4.32      5.64 o 
  14   6   2        5.42        7.24      6.60 o 
  15   6   2       11.46       22.80     11.51 o 
  16   6   2        4.81       -1.31     10.02 o 
  17   6   2        0.21       13.82     16.52 o 
 -15   7   2        7.26       12.14     16.95 o 
 -14   7   2       24.57       45.43     14.56 o 
 -13   7   2        1.28       -8.86      8.86 o 
 -12   7   2       28.45       34.83     11.82 o 
 -11   7   2        1.04        2.12      8.42 o 
 -10   7   2        9.11        9.09      7.81 o 
  -9   7   2       24.17       15.34      8.47 o 
  -8   7   2       18.70       15.21      8.39 o 
  -7   7   2       21.07       19.03      8.29 o 
  -6   7   2       33.32       36.97      8.92 o 
  -5   7   2       27.03       29.25     12.21 o 
  -4   7   2        0.11        2.68      6.85 o 
  -3   7   2       45.41       58.53     10.95 o 
  -2   7   2        8.48       -2.01     11.48 o 
  -1   7   2        0.61        9.65      7.89 o 
   0   7   2       18.86       21.35      8.30 o 
   1   7   2      195.37      188.50     14.40 o 
   2   7   2        4.87       -3.95      9.93 o 
   3   7   2       73.14       80.64     10.86 o 
   4   7   2       35.88       32.97      9.15 o 
   5   7   2       60.58       53.88      9.99 o 
   6   7   2        0.05       -5.11      6.86 o 
   7   7   2       52.47       69.92     11.03 o 
   8   7   2       11.07       11.86      8.42 o 
   9   7   2       12.53       24.03     10.10 o 
  10   7   2        2.30       -7.70      9.19 o 
  11   7   2        2.93        6.71     11.55 o 
  12   7   2       17.12       23.24     11.01 o 
  -6   8   2       17.00       20.45     14.33 o 
  -5   8   2        1.13       -2.34      9.00 o 
  -4   8   2       20.53       35.59     11.41 o 
  -3   8   2       19.71       32.47     11.10 o 
  -2   8   2       28.92       42.03     11.84 o 
  -1   8   2       17.26       11.82     10.38 o 
   0   8   2        1.55        5.44      9.70 o 
   1   8   2        1.55       -8.82      9.44 o 
   2   8   2       10.72       25.67     15.20 o 
   3   8   2        0.66        1.16      9.18 o 
 -27   1   3        0.61       -7.67      9.42 o 
 -26   1   3        0.46        0.86      6.70 o 
 -25   1   3        0.37       -1.51      6.14 o 
 -24   1   3       18.22       17.21      5.92 o 
 -23   1   3        6.77        4.01      4.93 o 
 -22   1   3       29.51       28.56      5.66 o 
 -21   1   3       74.66       77.78      5.99 o 
 -20   1   3       12.13        9.84      5.82 o 
 -19   1   3      175.59      168.14     11.45 o 
 -18   1   3       64.47       65.39      4.79 o 
 -17   1   3       25.41       33.67      3.81 o 
 -16   1   3       48.06       57.62      4.09 o 
 -15   1   3       97.19       99.03      4.21 o 
 -14   1   3       10.72       12.60      2.07 o 
 -13   1   3       27.32       22.33      2.11 o 
 -12   1   3       72.72       68.97      2.93 o 
 -11   1   3      486.51      499.58      7.02 o 
 -10   1   3     2498.73     2672.42     24.13 o 
  -9   1   3      562.98      592.21      6.74 o 
  -8   1   3      480.91      472.04      5.95 o 
  -7   1   3        0.04        0.15      0.97 o 
  -6   1   3     1125.21     1075.45      9.61 o 
  -5   1   3      883.06      871.49      9.82 o 
  -4   1   3     1145.45     1124.37     13.44 o 
  -3   1   3     1225.52     1215.32     23.34 o 
  -2   1   3     1622.84     1572.84     23.86 o 
  -1   1   3     8143.58     7745.82     90.08 o 
   0   1   3      193.94      204.55      3.50 o 
   1   1   3    18592.12    17455.29    177.93 o 
   2   1   3      476.76      485.14      6.71 o 
   3   1   3      106.06      100.02      3.56 o 
   4   1   3      302.53      333.85      5.86 o 
   5   1   3      783.19      747.52      9.40 o 
   6   1   3      172.64      150.58      4.11 o 
   7   1   3     1449.06     1544.78     17.04 o 
   8   1   3       54.47       60.58      3.15 o 
   9   1   3       53.37       50.21      3.13 o 
  10   1   3       18.75       17.14      3.58 o 
  11   1   3      369.57      381.47      7.82 o 
  12   1   3      168.66      177.51      6.19 o 
  13   1   3       18.78       17.57      3.85 o 
  14   1   3       21.20       24.65      4.77 o 
  15   1   3       97.96       97.85      7.07 o 
  16   1   3       39.41       37.48      5.81 o 
  17   1   3       76.59       79.79      7.15 o 
  18   1   3      578.89      592.46     16.35 o 
  19   1   3       38.28       46.74      6.54 o 
  20   1   3       20.15       24.23      6.07 o 
  21   1   3       92.61      105.23      9.42 o 
  22   1   3       24.60       18.11      6.33 o 
  23   1   3       78.64       85.03      9.15 o 
  24   1   3       43.70       53.86      8.83 o 
  25   1   3        0.03       -0.10      7.90 o 
  26   1   3        1.53        2.22      9.70 o 
 -27   2   3        6.77        0.44     10.88 o 
 -26   2   3       10.04       11.01      7.99 o 
 -25   2   3        0.48       -5.21      6.13 o 
 -24   2   3        5.30        7.26      6.67 o 
 -23   2   3       14.24       23.62      7.00 o 
 -22   2   3        0.96       -0.99      4.59 o 
 -21   2   3       93.78       89.35      9.49 o 
 -20   2   3       87.35       85.74      6.25 o 
 -19   2   3       44.11       40.11      4.74 o 
 -18   2   3       13.38       10.91      3.87 o 
 -17   2   3      145.65      148.07      6.68 o 
 -16   2   3        4.65        6.28      3.23 o 
 -15   2   3        9.97       18.83      3.04 o 
 -14   2   3     1091.51     1093.22     12.91 o 
 -13   2   3      608.36      576.43      7.91 o 
 -12   2   3        0.21        1.23      1.79 o 
 -11   2   3       46.98       51.06      2.52 o 
 -10   2   3       37.19       26.00      2.16 o 
  -9   2   3       99.69       91.63      2.98 o 
  -8   2   3        4.27        2.50      1.20 o 
  -7   2   3      155.13      154.04      6.86 o 
  -6   2   3      235.13      240.73      4.20 o 
  -5   2   3      913.65      969.47     11.16 o 
  -4   2   3        7.10        8.87      1.47 o 
  -3   2   3        4.38        4.03      1.62 o 
  -2   2   3       87.54       71.16      2.75 o 
  -1   2   3       33.55       25.59      2.28 o 
   0   2   3        7.97        4.20      1.81 o 
   1   2   3       20.92       18.17      2.07 o 
   2   2   3      280.80      299.84      6.03 o 
   3   2   3       10.78       13.19      1.97 o 
   4   2   3      674.61      661.01      9.48 o 
   5   2   3      157.31      215.75      6.71 o 
   6   2   3      838.89      869.74     12.04 o 
   7   2   3      600.51      673.89      9.76 o 
   8   2   3      542.50      564.63      9.03 o 
   9   2   3       97.85      118.83      4.45 o 
  10   2   3       76.37       83.64      4.13 o 
  11   2   3      135.30      125.60      5.92 o 
  12   2   3       50.54       52.32      4.77 o 
  13   2   3      132.78      121.14      6.42 o 
  14   2   3       66.26       82.30      6.70 o 
  15   2   3      211.50      188.86     11.14 o 
  16   2   3      549.35      544.88     15.16 o 
  17   2   3       12.87       11.67      4.96 o 
  18   2   3        7.76        6.46      5.15 o 
  19   2   3       95.20       95.02      8.31 o 
  20   2   3       69.18       65.71      7.92 o 
  21   2   3        0.02        7.24      6.11 o 
  22   2   3        3.83        6.19      6.35 o 
  23   2   3        2.34        7.30      6.72 o 
  24   2   3       21.43       21.23      7.95 o 
  25   2   3       52.90       53.67     12.19 o 
  26   2   3        0.53      -12.21     15.52 o 
 -27   3   3       14.17        2.42     14.28 o 
 -26   3   3        7.20        1.28     10.65 o 
 -25   3   3        1.90       -0.95      7.72 o 
 -24   3   3        9.17        3.25      6.55 o 
 -23   3   3        4.36        7.20      6.59 o 
 -22   3   3        0.33       -0.13      6.94 o 
 -21   3   3        0.50       -0.96      7.36 o 
 -20   3   3       37.65       41.75      6.06 o 
 -19   3   3       62.44       73.48      8.03 o 
 -18   3   3       30.70       23.46      5.01 o 
 -17   3   3     2445.25     2361.80     35.91 o 
 -16   3   3      310.03      312.94     10.69 o 
 -15   3   3     1869.47     1831.85     25.10 o 
 -14   3   3        5.56        6.69      3.56 o 
 -13   3   3       68.01       58.98      4.43 o 
 -12   3   3        0.23        3.45      2.65 o 
 -11   3   3       18.37       10.90      2.58 o 
 -10   3   3        0.14       -0.51      2.39 o 
  -9   3   3       70.40       82.45      3.10 o 
  -8   3   3        1.00       -1.85      1.85 o 
  -7   3   3       55.85       55.63      2.81 o 
  -6   3   3     1542.75     1707.28     24.84 o 
  -5   3   3      264.87      297.19      7.08 o 
  -4   3   3       62.71       64.87      3.39 o 
  -3   3   3      102.29      104.10      4.06 o 
  -2   3   3      295.24      289.51      6.40 o 
  -1   3   3      215.84      217.96      5.72 o 
   0   3   3      836.07      795.40     11.78 o 
   1   3   3       30.53       27.22      4.69 o 
   2   3   3      690.84      762.28     10.64 o 
   3   3   3      812.60      796.18     11.19 o 
   4   3   3      165.47      185.75      6.48 o 
   5   3   3        8.61       10.85      2.81 o 
   6   3   3      486.61      546.56      9.56 o 
   7   3   3       99.54       98.09      4.52 o 
   8   3   3       59.80       66.56      5.45 o 
   9   3   3       40.18       40.39      4.35 o 
  10   3   3       12.32       16.21      3.90 o 
  11   3   3       19.12       14.62      3.95 o 
  12   3   3       55.31       40.81      4.96 o 
  13   3   3      231.31      228.87      9.63 o 
  14   3   3      112.64      121.60     12.20 o 
  15   3   3      138.78      107.32      9.09 o 
  16   3   3        1.20       -0.54      4.66 o 
  17   3   3      165.13      155.22      9.33 o 
  18   3   3        5.21       16.64      5.59 o 
  19   3   3        7.66        4.01      5.57 o 
  20   3   3       17.33       32.27      7.04 o 
  21   3   3        0.01       -3.87      5.57 o 
  22   3   3        0.54        3.05      6.65 o 
  23   3   3        9.64       12.70      7.57 o 
  24   3   3        9.36        4.39     10.09 o 
 -26   4   3        0.01      -13.67     13.82 o 
 -25   4   3       11.96        1.08     12.37 o 
 -24   4   3       29.94       39.81      9.87 o 
 -23   4   3        2.02       -6.73     10.36 o 
 -22   4   3       32.51       42.76      9.02 o 
 -21   4   3        2.62        4.07     13.55 o 
 -20   4   3       12.91       14.72      8.20 o 
 -19   4   3       33.97       42.11      8.99 o 
 -18   4   3       98.02      100.39     11.08 o 
 -17   4   3      666.55      649.44     18.20 o 
 -16   4   3        6.42        8.60      5.16 o 
 -15   4   3      151.52      144.41      7.41 o 
 -14   4   3      582.42      593.42     15.13 o 
 -13   4   3       28.70       25.82      4.86 o 
 -12   4   3      132.30      122.80      6.56 o 
 -11   4   3       20.81       24.03      5.12 o 
 -10   4   3       14.06       12.75      3.40 o 
  -9   4   3        0.62        1.19      2.67 o 
  -8   4   3        0.01        1.48      2.54 o 
  -7   4   3       36.54       38.38      3.18 o 
  -6   4   3      228.59      249.55      7.30 o 
  -5   4   3       27.04       27.75      5.38 o 
  -4   4   3      154.54      182.48      6.87 o 
  -3   4   3       75.41       63.70      4.15 o 
  -2   4   3       49.74       62.15      4.11 o 
  -1   4   3        3.17        2.08      2.77 o 
   0   4   3       70.27       83.43      5.37 o 
   1   4   3      227.21      227.79      6.18 o 
   2   4   3      486.47      493.32      9.04 o 
   3   4   3        8.17       12.70      3.34 o 
   4   4   3       10.17       11.96      3.79 o 
   5   4   3        2.25        3.86      3.65 o 
   6   4   3      404.77      433.71     10.94 o 
   7   4   3      250.97      224.11      8.62 o 
   8   4   3      118.04      129.27      7.09 o 
   9   4   3        0.38        2.06      4.10 o 
  10   4   3      102.26      104.81      5.99 o 
  11   4   3       59.65       59.56      5.25 o 
  12   4   3        7.43        1.70      3.71 o 
  13   4   3        2.42        9.59      4.87 o 
  14   4   3        0.04       -4.30      4.30 o 
  15   4   3       93.46       98.71      9.25 o 
  16   4   3        8.28        7.27      5.38 o 
  17   4   3       13.47        9.76      5.73 o 
  18   4   3       27.67       40.54      7.27 o 
  19   4   3        0.13        4.97      5.94 o 
  20   4   3       30.24       27.02      7.60 o 
  21   4   3        0.27        3.53      7.03 o 
  22   4   3       41.38       50.56     18.30 o 
  23   4   3       16.62       28.56     17.95 o 
 -24   5   3        0.00       -9.97     16.24 o 
 -23   5   3       21.23       30.27     17.80 o 
 -22   5   3        9.08       22.22     10.23 o 
 -21   5   3        0.07        2.23      8.79 o 
 -20   5   3       83.77       82.32     12.06 o 
 -19   5   3       51.24       69.90     11.62 o 
 -18   5   3        1.13        5.06      7.33 o 
 -17   5   3        1.96       -5.68      6.76 o 
 -16   5   3        8.75       17.56      7.90 o 
 -15   5   3        0.85       -0.18      6.77 o 
 -14   5   3       16.05       10.61      4.62 o 
 -13   5   3      128.12      131.62      8.88 o 
 -12   5   3       14.52        9.88      4.36 o 
 -11   5   3        1.31       -3.38      3.84 o 
 -10   5   3      127.95      122.77      6.29 o 
  -9   5   3       44.03       34.28      5.55 o 
  -8   5   3       35.14       32.03      4.99 o 
  -7   5   3       32.25       40.03      5.83 o 
  -6   5   3        2.84        4.96      4.76 o 
  -5   5   3       13.34       14.86      5.09 o 
  -4   5   3       66.52       67.98      6.29 o 
  -3   5   3        5.42        2.99      8.76 o 
  -2   5   3      267.60      265.99     13.49 o 
  -1   5   3        0.76       -0.51      5.82 o 
   0   5   3      761.68      750.69     22.64 o 
   1   5   3      300.54      305.26     12.07 o 
   2   5   3       54.84       78.84      8.64 o 
   3   5   3      112.05      118.97      7.65 o 
   4   5   3       15.19       10.93      4.50 o 
   5   5   3       32.59       33.38      5.06 o 
   6   5   3        0.29       -5.22      5.22 o 
   7   5   3       20.64       17.44      4.72 o 
   8   5   3       29.58       24.42      6.19 o 
   9   5   3        0.70        5.53      5.64 o 
  10   5   3       11.83        4.19      7.00 o 
  11   5   3        5.91        0.71      5.38 o 
  12   5   3       48.05       18.92      6.18 o 
  13   5   3       36.57       40.65      7.40 o 
  14   5   3        1.41       15.10      6.58 o 
  15   5   3       11.35       11.50      6.56 o 
  16   5   3       17.91       23.33      7.45 o 
  17   5   3       26.68       26.52      9.15 o 
  18   5   3        4.30        8.14      8.73 o 
  19   5   3        6.95       -0.21     11.26 o 
 -21   6   3       95.64      111.84     24.67 o 
 -20   6   3       17.24       10.43     18.98 o 
 -19   6   3        2.91        3.35     10.84 o 
 -18   6   3        1.32        3.87      9.22 o 
 -17   6   3        3.13       -3.10      8.05 o 
 -16   6   3        1.29       11.18      8.71 o 
 -15   6   3        5.94       -1.45      7.87 o 
 -14   6   3       75.86       77.26     11.20 o 
 -13   6   3       67.07       56.90     10.09 o 
 -12   6   3        0.01        6.15      7.16 o 
 -11   6   3       74.33       90.26     28.02 o 
 -10   6   3       19.40       14.23      7.52 o 
  -9   6   3        0.04       -3.37      5.05 o 
  -8   6   3      173.67      161.43      9.28 o 
  -7   6   3       36.07       27.35      5.95 o 
  -6   6   3       33.99       51.30      6.78 o 
  -5   6   3        6.15        0.87      7.29 o 
  -4   6   3        8.75        2.85      5.26 o 
  -3   6   3      143.94      142.52     13.58 o 
  -2   6   3       12.89       11.84      5.59 o 
  -1   6   3      725.68      721.27     22.59 o 
   0   6   3      469.99      466.11     15.40 o 
   1   6   3      412.08      420.88     12.61 o 
   2   6   3      266.28      291.30     11.02 o 
   3   6   3      306.60      320.10     13.70 o 
   4   6   3      134.02      143.02     12.38 o 
   5   6   3      101.95       88.74     10.54 o 
   6   6   3       57.99       72.74     10.41 o 
   7   6   3        0.55       -3.36      6.80 o 
   8   6   3       29.05       29.67      8.71 o 
   9   6   3        0.07        9.73      7.92 o 
  10   6   3       16.19       20.78      9.03 o 
  11   6   3        0.30       -6.22      8.63 o 
  12   6   3        3.78       -5.02      5.77 o 
  13   6   3        7.10        6.89      6.62 o 
  14   6   3        4.09        2.01      8.16 o 
  15   6   3       32.25       28.13     15.29 o 
  16   6   3        0.83       -3.82     11.30 o 
 -16   7   3        4.94       21.93     19.62 o 
 -15   7   3        0.26        5.38     10.54 o 
 -14   7   3        1.70       -1.75     10.74 o 
 -13   7   3       40.60       36.88     11.45 o 
 -12   7   3       28.77       17.26      9.38 o 
 -11   7   3        0.20       -3.94      7.60 o 
 -10   7   3        2.43       -0.48      6.90 o 
  -9   7   3       17.93        7.14      8.22 o 
  -8   7   3        0.25       -6.57     12.68 o 
  -7   7   3       19.24        3.09     11.93 o 
  -6   7   3        0.14        2.90      6.94 o 
  -5   7   3        1.19       -0.22      8.56 o 
  -4   7   3       19.54       20.70      8.43 o 
  -3   7   3       34.12       24.96     12.68 o 
  -2   7   3       18.08        5.00     11.57 o 
  -1   7   3        0.62        1.42      7.40 o 
   0   7   3       25.21       23.18      8.89 o 
   1   7   3       15.54       26.43      8.81 o 
   2   7   3       43.91       40.10      9.37 o 
   3   7   3       46.10       34.49      9.45 o 
   4   7   3        6.21       11.61     17.34 o 
   5   7   3        7.97       17.17      8.53 o 
   6   7   3        0.34       -7.23      7.23 o 
   7   7   3        5.50       23.09     10.11 o 
   8   7   3        0.04        3.80      8.40 o 
   9   7   3        1.73        7.12      9.88 o 
  10   7   3        2.36        0.71      9.79 o 
  11   7   3        6.07       10.47     11.01 o 
  -6   8   3        4.64        3.32      9.64 o 
  -5   8   3        0.16       -5.43      9.19 o 
  -4   8   3       34.07       43.81     11.86 o 
  -3   8   3        0.26        9.59      9.87 o 
  -2   8   3       35.80       48.15     12.00 o 
  -1   8   3       49.99       50.72     12.19 o 
   0   8   3        0.59       -8.39      9.09 o 
   1   8   3        0.24        5.96      9.60 o 
   2   8   3        7.60        7.70      9.93 o 
 -27   0   4       15.73       21.83     14.31 o 
 -26   0   4        4.75       -1.14      9.51 o 
 -25   0   4       21.87       33.93     13.60 o 
 -24   0   4      122.48       90.55     10.88 o 
 -23   0   4       17.75       21.93      8.12 o 
 -22   0   4      652.76      626.72     22.85 o 
 -21   0   4        7.17       -0.80      6.34 o 
 -20   0   4        6.04        1.30      4.65 o 
 -19   0   4        0.46       -4.47      4.47 o 
 -18   0   4       14.81       26.55      8.82 o 
 -17   0   4        4.00        4.37      4.11 o 
 -16   0   4       11.44       17.76      4.60 o 
 -15   0   4      143.11      142.79      6.07 o 
 -14   0   4      341.71      331.61      8.67 o 
 -13   0   4     2167.00     2365.98     31.72 o 
 -12   0   4     3867.24     3918.43     42.59 o 
 -11   0   4     4624.44     5082.55     53.56 o 
 -10   0   4     5479.78     6020.68     62.34 o 
  -9   0   4     3454.04     3639.28     43.88 o 
  -8   0   4     5891.34     5801.10     99.03 o 
  -7   0   4     2290.25     2201.98     31.33 o 
  -6   0   4       49.99       63.80      2.96 o 
  -5   0   4       52.31       41.64      2.06 o 
  -4   0   4       17.42        9.03      1.65 o 
  -3   0   4       14.22        7.70      1.84 o 
  -2   0   4     3994.84     3820.46    330.62 o 
   0   0   4     3513.26     3207.01     53.97 o 
   1   0   4     3961.94     3893.53     65.23 o 
   2   0   4     8592.78     8874.05    117.80 o 
   3   0   4      118.13       97.51      4.47 o 
   4   0   4       10.74       11.16      2.74 o 
   5   0   4        8.87       19.77      3.10 o 
   6   0   4      741.91      729.15     14.93 o 
   7   0   4     2656.90     2477.37     38.48 o 
   8   0   4       80.93       71.08      4.52 o 
   9   0   4      158.14      167.42     14.93 o 
  10   0   4      153.40      163.62      6.88 o 
  11   0   4      306.17      291.77      9.46 o 
  12   0   4       68.51       78.36      6.71 o 
  13   0   4       41.41       30.58      9.03 o 
  14   0   4      234.53      210.20     12.96 o 
  15   0   4      408.87      409.13     25.87 o 
  16   0   4        0.26       -5.65      5.65 o 
  17   0   4       81.41       77.18     10.13 o 
  18   0   4      800.96      823.76     41.93 o 
  19   0   4       90.80      105.11     11.97 o 
  20   0   4      342.66      364.59     20.05 o 
  21   0   4        5.34       15.48     12.75 o 
  22   0   4      189.00      226.16     17.71 o 
  23   0   4       29.50       28.54     10.39 o 
  24   0   4       25.14       27.12     14.56 o 
  25   0   4       23.32       27.96     13.62 o 
 -27   1   4       29.84       30.99     10.48 o 
 -26   1   4        4.29        0.24      7.92 o 
 -25   1   4        0.01        4.47      8.69 o 
 -24   1   4        0.04        3.15      5.97 o 
 -23   1   4       13.36       11.99      5.16 o 
 -22   1   4       89.20       84.86      7.56 o 
 -21   1   4        7.55        5.37      3.81 o 
 -20   1   4      207.41      184.89      7.61 o 
 -19   1   4      273.07      270.78      8.09 o 
 -18   1   4       78.99       74.45      5.19 o 
 -17   1   4        9.02       10.34      3.23 o 
 -16   1   4        5.79        4.47      2.89 o 
 -15   1   4      108.03       99.41      6.03 o 
 -14   1   4       72.12       78.86      3.34 o 
 -13   1   4       65.69       65.32      2.94 o 
 -12   1   4       70.54       70.90      3.21 o 
 -11   1   4      140.80      179.09      3.78 o 
 -10   1   4      315.65      380.45      5.58 o 
  -9   1   4      487.06      545.32      7.65 o 
  -8   1   4      424.50      474.12      5.38 o 
  -7   1   4      262.27      265.59      5.44 o 
  -6   1   4       10.23        4.01      1.35 o 
  -5   1   4       40.14       27.41      1.79 o 
  -4   1   4      308.56      361.32     10.22 o 
  -3   1   4     1642.01     1538.77     28.83 o 
  -2   1   4       72.65       78.35      3.38 o 
  -1   1   4      139.09      112.14      4.62 o 
   0   1   4       28.05       40.37      3.36 o 
   1   1   4    17897.71    16891.67    192.38 o 
   2   1   4      550.74      526.84      7.36 o 
   3   1   4      336.83      345.84      5.92 o 
   4   1   4      289.02      339.44      6.65 o 
   5   1   4      268.15      239.23      5.05 o 
   6   1   4     1071.41     1137.23     13.52 o 
   7   1   4        2.67        1.49      2.01 o 
   8   1   4        5.47        4.44      2.20 o 
   9   1   4      389.66      401.67      7.72 o 
  10   1   4       56.24       57.99      3.81 o 
  11   1   4      104.40      119.43      5.31 o 
  12   1   4      131.68      136.98      6.44 o 
  13   1   4       16.76       11.67      3.99 o 
  14   1   4        0.01       -4.31      4.31 o 
  15   1   4      336.59      325.68     11.56 o 
  16   1   4       70.25       72.30      6.94 o 
  17   1   4      380.16      355.88     12.71 o 
  18   1   4       63.21       53.49      6.82 o 
  19   1   4       30.42       49.66      7.01 o 
  20   1   4        8.43        7.52      5.50 o 
  21   1   4      119.47      119.01      9.59 o 
  22   1   4       48.01       49.81      8.07 o 
  23   1   4        2.17       -5.91      5.93 o 
  24   1   4        1.04       -4.26      7.37 o 
  25   1   4        0.61        0.35      8.72 o 
 -27   2   4        5.59       11.55     11.03 o 
 -26   2   4        5.37       14.27      8.15 o 
 -25   2   4        7.45        9.20      7.05 o 
 -24   2   4       32.23       38.54      7.67 o 
 -23   2   4        0.48        6.40      6.19 o 
 -22   2   4       21.59       26.59      5.48 o 
 -21   2   4       18.21       19.97      6.86 o 
 -20   2   4       59.04       54.26      5.12 o 
 -19   2   4       28.38       39.65      5.35 o 
 -18   2   4      236.78      216.84      8.99 o 
 -17   2   4       17.35       18.50      3.64 o 
 -16   2   4      249.36      250.85      7.31 o 
 -15   2   4     2309.49     2256.58     24.25 o 
 -14   2   4        2.79        1.14      2.27 o 
 -13   2   4       97.95       95.53      3.75 o 
 -12   2   4       81.68       77.28      3.57 o 
 -11   2   4      237.41      217.05      4.98 o 
 -10   2   4      138.18      147.83      3.57 o 
  -9   2   4      213.09      223.41      4.37 o 
  -8   2   4        4.08        8.91      2.12 o 
  -7   2   4     1658.61     1704.03     16.89 o 
  -6   2   4        4.28        4.82      2.02 o 
  -5   2   4      727.46      815.54     12.50 o 
  -4   2   4       44.40       44.55      3.16 o 
  -3   2   4      173.64      167.18      5.50 o 
  -2   2   4     2086.13     2206.79     28.94 o 
  -1   2   4       55.72       54.38      2.43 o 
   0   2   4       22.89       19.66      1.98 o 
   1   2   4        8.37        9.13      1.89 o 
   2   2   4      150.88      154.88      4.63 o 
   3   2   4       63.62       64.61      2.97 o 
   4   2   4     1097.10     1144.16     14.23 o 
   5   2   4        0.62        4.71      3.09 o 
   6   2   4     1068.24     1101.65     14.51 o 
   7   2   4      342.11      303.07      6.51 o 
   8   2   4        4.14       -1.09      2.17 o 
   9   2   4       55.29       51.73      4.86 o 
  10   2   4      253.44      293.80      7.81 o 
  11   2   4        0.97       -3.11      3.11 o 
  12   2   4        0.33       -2.80      3.50 o 
  13   2   4      290.43      282.83      9.44 o 
  14   2   4      176.43      182.88      8.97 o 
  15   2   4      535.38      471.50     13.91 o 
  16   2   4       23.73       19.69      5.29 o 
  17   2   4        1.71       -1.91      4.56 o 
  18   2   4       19.32       27.80      6.05 o 
  19   2   4      154.73      149.67     15.30 o 
  20   2   4        0.01       -1.08      5.54 o 
  21   2   4       39.91       43.07     12.02 o 
  22   2   4        3.02       -1.98      6.31 o 
  23   2   4       30.16       29.33      8.60 o 
  24   2   4       13.07        9.53      8.21 o 
  25   2   4        1.08        2.52     13.65 o 
 -26   3   4       95.76      143.42     13.12 o 
 -25   3   4        7.68       12.56      8.19 o 
 -24   3   4        0.98        1.99      6.67 o 
 -23   3   4       10.54       12.82      7.20 o 
 -22   3   4       39.38       29.49      7.44 o 
 -21   3   4       33.29       29.15      7.04 o 
 -20   3   4        1.03       -4.99      5.22 o 
 -19   3   4       10.03       11.35      4.73 o 
 -18   3   4      223.20      258.02     10.50 o 
 -17   3   4     1348.53     1307.04     23.19 o 
 -16   3   4     1379.35     1368.04     24.70 o 
 -15   3   4      384.65      390.62     12.19 o 
 -14   3   4        1.40        6.89      3.71 o 
 -13   3   4        0.13       -1.52      2.65 o 
 -12   3   4      300.05      312.04      7.02 o 
 -11   3   4      237.07      239.21      7.43 o 
 -10   3   4       79.05       82.58      3.62 o 
  -9   3   4        8.36       13.01      2.27 o 
  -8   3   4      481.66      492.13      9.48 o 
  -7   3   4        1.82        1.19      2.16 o 
  -6   3   4      196.18      243.63      4.92 o 
  -5   3   4      262.81      286.52      5.33 o 
  -4   3   4        4.88        3.07      2.09 o 
  -3   3   4     1266.34     1300.75     16.70 o 
  -2   3   4       42.03       40.04      3.01 o 
  -1   3   4      148.76      148.00      6.44 o 
   0   3   4     1429.14     1424.72     16.68 o 
   1   3   4       79.51       70.33      5.37 o 
   2   3   4       16.71       16.15      2.65 o 
   3   3   4      861.15      857.93     13.26 o 
   4   3   4      631.10      609.85     10.94 o 
   5   3   4      159.69      139.15      6.67 o 
   6   3   4      661.04      653.56     10.88 o 
   7   3   4       40.18       49.66      6.72 o 
   8   3   4        0.28       -3.27      3.27 o 
   9   3   4      173.97      172.06     11.03 o 
  10   3   4        0.17        1.92      3.44 o 
  11   3   4        6.96        0.34      5.25 o 
  12   3   4      323.11      332.89     11.64 o 
  13   3   4        7.12        7.29      4.60 o 
  14   3   4       20.95       14.37      5.11 o 
  15   3   4        6.42        9.12      5.10 o 
  16   3   4       14.34       15.52      5.61 o 
  17   3   4       16.71       14.20      5.80 o 
  18   3   4        0.06       -3.64      4.92 o 
  19   3   4       11.48       17.38      6.43 o 
  20   3   4        0.03       -2.19      7.81 o 
  21   3   4        1.06        5.73      6.74 o 
  22   3   4        0.97       -4.32      7.30 o 
  23   3   4       11.65       13.11     10.67 o 
  24   3   4        2.96       16.76     12.29 o 
 -26   4   4        9.40        9.29     14.74 o 
 -25   4   4       13.05       29.27     15.35 o 
 -24   4   4        7.41        1.46      8.92 o 
 -23   4   4        8.07        2.51      7.90 o 
 -22   4   4        1.68        2.25      8.00 o 
 -21   4   4        0.02       -5.99      5.99 o 
 -20   4   4       13.88        6.69      7.52 o 
 -19   4   4        0.07        5.66     22.59 o 
 -18   4   4      187.01      191.02     13.25 o 
 -17   4   4      185.03      197.67     13.32 o 
 -16   4   4       14.39       12.09      5.48 o 
 -15   4   4       22.01       25.74      5.91 o 
 -14   4   4        3.52       -2.25      6.43 o 
 -13   4   4       63.11       74.65      6.23 o 
 -12   4   4      130.64      110.95      5.52 o 
 -11   4   4       56.39       56.94      4.54 o 
 -10   4   4        1.10       -1.99      3.21 o 
  -9   4   4       48.72       41.41      5.53 o 
  -8   4   4       32.33       15.52      4.97 o 
  -7   4   4       70.79       80.19      5.17 o 
  -6   4   4       39.53       37.75      3.64 o 
  -5   4   4        0.96       -2.76      2.76 o 
  -4   4   4      384.60      389.37      8.44 o 
  -3   4   4       17.83       12.34      3.10 o 
  -2   4   4        9.50        6.66      3.01 o 
  -1   4   4      126.82      118.36      6.23 o 
   0   4   4       27.77       24.24      3.16 o 
   1   4   4      107.23      119.09      4.71 o 
   2   4   4     1271.44     1247.45     17.75 o 
   3   4   4      223.79      209.03      6.83 o 
   4   4   4       15.61       15.08      4.12 o 
   5   4   4       21.61       24.59      5.48 o 
   6   4   4        7.76        1.29      3.88 o 
   7   4   4       17.52       13.17      4.21 o 
   8   4   4      147.94      159.73      7.42 o 
   9   4   4       92.60      105.84      8.32 o 
  10   4   4       16.91       22.51      4.42 o 
  11   4   4       18.07       21.02      4.00 o 
  12   4   4      338.37      297.10     11.38 o 
  13   4   4      109.10      104.86      7.80 o 
  14   4   4        8.58       18.54      5.63 o 
  15   4   4        0.10       -0.51      5.05 o 
  16   4   4       23.04       21.54      6.29 o 
  17   4   4        1.47        1.66      5.47 o 
  18   4   4        4.94        5.54      5.93 o 
  19   4   4        1.49       -0.94      7.31 o 
  20   4   4        6.80        5.87      7.03 o 
  21   4   4        9.01        5.35      8.65 o 
  22   4   4        1.52        9.44     13.32 o 
 -24   5   4        0.84        5.66     17.02 o 
 -23   5   4       25.31       15.95     16.13 o 
 -22   5   4        8.86       16.13      9.97 o 
 -21   5   4       65.38       71.25     12.16 o 
 -20   5   4        0.87       -4.39      9.08 o 
 -19   5   4        7.67       12.40      8.43 o 
 -18   5   4       50.32       70.38     10.77 o 
 -17   5   4        6.09       -7.58      7.58 o 
 -16   5   4        5.40        4.73      9.35 o 
 -15   5   4       35.64       31.58      8.19 o 
 -14   5   4      128.02      133.77     26.92 o 
 -13   5   4       82.05       93.17     16.04 o 
 -12   5   4       26.80       38.10      5.58 o 
 -11   5   4       96.14       94.29      5.67 o 
 -10   5   4       34.88       23.57      4.02 o 
  -9   5   4       40.18       39.76      4.32 o 
  -8   5   4       70.09       75.55      6.60 o 
  -7   5   4        6.25       13.43      4.77 o 
  -6   5   4       48.51       37.93      7.27 o 
  -5   5   4        1.32        2.26      6.05 o 
  -4   5   4      217.22      191.70     11.71 o 
  -3   5   4      676.42      659.48     20.84 o 
  -2   5   4      715.08      679.46     16.73 o 
  -1   5   4      471.24      487.03     17.61 o 
   0   5   4      150.50      144.26      7.26 o 
   1   5   4       70.69       72.87      5.89 o 
   2   5   4        4.11       -4.05      4.05 o 
   3   5   4      263.79      256.94      9.32 o 
   4   5   4      328.13      333.37     18.36 o 
   5   5   4        0.01       -3.85      3.85 o 
   6   5   4       42.61       63.31      5.84 o 
   7   5   4        5.83        9.57      4.37 o 
   8   5   4       57.53       50.67      6.86 o 
   9   5   4        2.79        9.76      5.86 o 
  10   5   4       76.53       70.85     10.08 o 
  11   5   4       50.82       47.57      7.38 o 
  12   5   4       20.75       18.60      6.32 o 
  13   5   4        2.00        8.09      6.03 o 
  14   5   4       24.30       30.10      7.56 o 
  15   5   4       81.13       88.66      9.98 o 
  16   5   4       92.95      105.05     10.86 o 
  17   5   4       34.64       41.51      9.68 o 
  18   5   4       63.45       84.93     11.48 o 
  19   5   4        7.72       19.19     14.31 o 
 -21   6   4        0.03        2.81     17.16 o 
 -20   6   4        2.56       -7.01     17.52 o 
 -19   6   4        1.20        0.33     13.57 o 
 -18   6   4        0.01        3.20      9.42 o 
 -17   6   4       12.79       21.42      9.34 o 
 -16   6   4        0.02       -7.41      7.41 o 
 -15   6   4        1.32        5.16      9.79 o 
 -14   6   4       27.23       19.64      8.36 o 
 -13   6   4        0.05      -15.51     15.51 o 
 -12   6   4      111.52       95.15     15.81 o 
 -11   6   4        7.60       17.05      7.44 o 
 -10   6   4        6.33        1.13      5.32 o 
  -9   6   4      129.21      128.18      9.38 o 
  -8   6   4        1.88        3.18      5.05 o 
  -7   6   4       12.21        9.17      5.29 o 
  -6   6   4        4.41        6.26      5.18 o 
  -5   6   4        0.54       -2.65      6.96 o 
  -4   6   4        0.30       -4.91      4.91 o 
  -3   6   4       10.25       15.47      5.36 o 
  -2   6   4       43.69       44.53     10.93 o 
  -1   6   4       12.68        2.80      8.01 o 
   0   6   4        0.36        6.05      6.44 o 
   1   6   4        1.42        4.73      6.66 o 
   2   6   4       98.33       94.49     13.62 o 
   3   6   4        5.82        7.60      8.79 o 
   4   6   4        4.63       -3.53     14.10 o 
   5   6   4       13.80       19.77      8.23 o 
   6   6   4        1.12       14.57      7.83 o 
   7   6   4       13.25       14.14      7.79 o 
   8   6   4        4.80       -5.57      6.68 o 
   9   6   4       12.63       17.51      8.79 o 
  10   6   4        1.85        8.97      9.99 o 
  11   6   4        3.01        0.75      6.02 o 
  12   6   4        2.11       -5.86      5.86 o 
  13   6   4        7.82        3.72      6.96 o 
  14   6   4        0.00        5.56      7.41 o 
  15   6   4        0.11       -3.34      8.75 o 
 -16   7   4        2.80        1.74     16.27 o 
 -15   7   4       73.14       86.29     22.54 o 
 -14   7   4        0.81        3.95     10.17 o 
 -13   7   4       30.67       39.17     18.71 o 
 -12   7   4        0.10        3.31      8.40 o 
 -11   7   4        4.88        6.45      8.28 o 
 -10   7   4        3.51       -6.82      6.82 o 
  -9   7   4       29.19       27.90      8.67 o 
  -8   7   4       21.54       21.09      7.91 o 
  -7   7   4        2.18        2.77      6.61 o 
  -6   7   4        2.66        5.32      6.94 o 
  -5   7   4        3.74       11.00      7.38 o 
  -4   7   4        1.66        8.89     17.46 o 
  -3   7   4        2.23        7.65     12.18 o 
  -2   7   4       47.32       39.59      9.53 o 
  -1   7   4       31.11       33.63     10.38 o 
   0   7   4        0.32       -6.33      6.33 o 
   1   7   4        0.00        5.24      7.59 o 
   2   7   4      185.62      213.02     15.37 o 
   3   7   4       27.07       31.83     11.18 o 
   4   7   4        0.04      -10.94     12.66 o 
   5   7   4        0.73       -6.89      7.39 o 
   6   7   4        5.82       17.36      8.84 o 
   7   7   4      175.32      202.05     16.29 o 
   8   7   4       12.61       21.29     10.95 o 
   9   7   4        7.18       12.36     10.44 o 
  10   7   4        0.00        6.10     10.47 o 
  -6   8   4       20.03       28.78     11.27 o 
  -5   8   4        0.08       12.77     16.82 o 
  -4   8   4       21.80       37.36     11.35 o 
  -3   8   4        0.07        2.32     10.97 o 
  -2   8   4        0.04        1.36      9.45 o 
  -1   8   4        2.75        5.26     11.00 o 
   0   8   4        0.50        8.72     10.45 o 
 -27   1   5       15.17       21.81     10.91 o 
 -26   1   5        2.71       -9.39     15.77 o 
 -25   1   5        0.42        2.59      7.08 o 
 -24   1   5       15.31        8.77      6.23 o 
 -23   1   5       52.31       46.50      7.64 o 
 -22   1   5        2.91        0.06      4.27 o 
 -21   1   5        0.10        1.41      3.53 o 
 -20   1   5       25.11       19.77      3.81 o 
 -19   1   5       22.79       20.24      3.78 o 
 -18   1   5        0.73       -1.07      3.07 o 
 -17   1   5       28.58       30.85      3.99 o 
 -16   1   5        9.47       11.09      3.03 o 
 -15   1   5       45.70       44.49      3.12 o 
 -14   1   5      527.51      527.56      7.05 o 
 -13   1   5     1301.98     1336.30     15.54 o 
 -12   1   5      280.48      284.66      5.13 o 
 -11   1   5      302.89      287.57      5.28 o 
 -10   1   5     1006.40     1070.03     10.27 o 
  -9   1   5      480.28      559.88      6.46 o 
  -8   1   5      938.61     1023.57     13.06 o 
  -7   1   5       71.99       79.17      2.71 o 
  -6   1   5      119.37      128.52      3.04 o 
  -5   1   5       11.42       13.27      2.69 o 
  -4   1   5       25.51       26.43      3.70 o 
  -3   1   5        1.00        0.92      1.58 o 
  -2   1   5     3003.11     3077.60     37.13 o 
  -1   1   5     1154.97     1222.26     14.48 o 
   0   1   5      229.41      248.58      4.86 o 
   1   1   5     5264.80     5329.00     62.99 o 
   2   1   5       23.06       31.90      2.40 o 
   3   1   5      575.33      565.62      9.21 o 
   4   1   5     2421.02     2355.95     25.30 o 
   5   1   5      599.51      522.90      8.02 o 
   6   1   5     1083.04     1006.82     12.72 o 
   7   1   5        4.01        3.23      2.19 o 
   8   1   5      397.22      390.38      7.70 o 
   9   1   5      676.98      671.27     13.23 o 
  10   1   5       10.70        9.26      3.13 o 
  11   1   5        3.57        2.35      4.09 o 
  12   1   5        0.28        1.85      3.62 o 
  13   1   5        0.47       -1.76      4.11 o 
  14   1   5      204.89      211.60     10.05 o 
  15   1   5      187.27      185.16      9.36 o 
  16   1   5      121.48      124.12      8.38 o 
  17   1   5       14.35       22.34      6.49 o 
  18   1   5      379.97      367.85     13.68 o 
  19   1   5       34.05       31.60      6.64 o 
  20   1   5      202.16      197.69     17.35 o 
  21   1   5       59.29       66.34      8.45 o 
  22   1   5        0.00       -0.95      6.31 o 
  23   1   5       19.45       20.05      8.18 o 
  24   1   5        0.18       -8.39      9.18 o 
 -27   2   5       10.30       11.28     11.07 o 
 -26   2   5        0.28       -2.41      9.28 o 
 -25   2   5       21.19       21.28      7.51 o 
 -24   2   5       12.46       13.01      6.72 o 
 -23   2   5       13.87        4.20      9.75 o 
 -22   2   5        0.14       -5.77      5.77 o 
 -21   2   5       49.02       47.67      6.18 o 
 -20   2   5       11.57        9.56      4.30 o 
 -19   2   5      155.10      151.07      7.22 o 
 -18   2   5       54.70       50.81      4.33 o 
 -17   2   5       92.92      101.27      5.10 o 
 -16   2   5      151.59      140.53      5.51 o 
 -15   2   5      726.73      706.77     17.30 o 
 -14   2   5        3.82        3.32      1.46 o 
 -13   2   5       17.10       17.04      2.35 o 
 -12   2   5       88.92       90.29      3.06 o 
 -11   2   5      152.79      152.70      3.54 o 
 -10   2   5      263.92      277.49      4.34 o 
  -9   2   5       16.27       13.93      2.10 o 
  -8   2   5        6.77        1.76      2.01 o 
  -7   2   5       10.66        6.43      2.02 o 
  -6   2   5        2.89        4.19      2.02 o 
  -5   2   5     1073.78     1127.96     18.69 o 
  -4   2   5      984.82     1091.59     18.26 o 
  -3   2   5      460.38      466.54      7.99 o 
  -2   2   5        6.82        2.41      1.81 o 
  -1   2   5     1772.83     1805.03     23.87 o 
   0   2   5       70.41       54.04      2.65 o 
   1   2   5     1189.19     1211.94     15.62 o 
   2   2   5      965.91      974.60     12.25 o 
   3   2   5      559.15      559.27      8.63 o 
   4   2   5       46.91       57.58      3.15 o 
   5   2   5       19.03       23.99      4.13 o 
   6   2   5       47.79       50.12      3.39 o 
   7   2   5       64.56       68.25      3.66 o 
   8   2   5       27.89       42.33      3.94 o 
   9   2   5      259.01      260.06      7.42 o 
  10   2   5        6.64        6.14      3.41 o 
  11   2   5       27.12       29.85      4.38 o 
  12   2   5        1.21        6.85      3.87 o 
  13   2   5        6.94        7.76      4.52 o 
  14   2   5        2.79       -0.67      4.24 o 
  15   2   5      139.43      143.24      8.62 o 
  16   2   5       54.94       58.89      6.94 o 
  17   2   5       21.59       16.71      5.50 o 
  18   2   5       20.59       27.40      8.14 o 
  19   2   5       56.75       53.68      7.66 o 
  20   2   5      175.14      207.91     12.01 o 
  21   2   5       18.32       14.83      7.04 o 
  22   2   5       10.87       20.21      7.73 o 
  23   2   5        0.34       -4.66      8.14 o 
  24   2   5        7.12        7.07     11.96 o 
 -26   3   5      208.16      234.32     18.94 o 
 -25   3   5        3.00        4.07      7.76 o 
 -24   3   5       39.89       23.83      7.78 o 
 -23   3   5        4.50       -4.92      5.76 o 
 -22   3   5       10.88        8.08      6.09 o 
 -21   3   5        0.15       -5.21      5.21 o 
 -20   3   5      134.62      135.25      9.95 o 
 -19   3   5       45.40       47.21      6.96 o 
 -18   3   5      213.30      185.15      8.16 o 
 -17   3   5      126.15      121.13     10.36 o 
 -16   3   5      930.54      986.24     26.54 o 
 -15   3   5        0.76        1.10      2.99 o 
 -14   3   5      428.90      426.98      8.93 o 
 -13   3   5        7.41        9.62      2.70 o 
 -12   3   5      264.66      254.10      6.19 o 
 -11   3   5       89.00       95.32      3.69 o 
 -10   3   5        1.49        3.81      1.85 o 
  -9   3   5        7.85        6.02      1.93 o 
  -8   3   5       30.19       36.13      3.46 o 
  -7   3   5       14.54       23.36      3.15 o 
  -6   3   5      307.74      350.45      8.42 o 
  -5   3   5       18.04       18.34      3.12 o 
  -4   3   5        0.01       -1.08      2.62 o 
  -3   3   5      230.75      247.82      6.59 o 
  -2   3   5      120.43      124.78      4.52 o 
  -1   3   5      152.02      172.17      5.69 o 
   0   3   5      284.40      267.63      8.16 o 
   1   3   5       69.00       72.65      4.34 o 
   2   3   5      114.32      104.04      4.44 o 
   3   3   5        9.71       16.64      2.92 o 
   4   3   5      511.53      502.95      9.95 o 
   5   3   5       41.24       42.42      3.53 o 
   6   3   5        0.02        1.02      3.50 o 
   7   3   5       38.53       40.38      4.66 o 
   8   3   5       21.07       18.54      4.21 o 
   9   3   5       27.91       24.79      4.22 o 
  10   3   5        0.96       -3.91      3.91 o 
  11   3   5       12.60       16.74      4.31 o 
  12   3   5      287.76      263.19      9.21 o 
  13   3   5       91.45       74.04      6.97 o 
  14   3   5       47.17       55.46      6.52 o 
  15   3   5       27.64       26.79      5.93 o 
  16   3   5       60.22       50.86      7.01 o 
  17   3   5        9.45        7.74      5.34 o 
  18   3   5       10.39       12.96      5.97 o 
  19   3   5        0.34        3.39      5.74 o 
  20   3   5        1.31        4.21      6.36 o 
  21   3   5        1.12       -0.45      7.22 o 
  22   3   5       37.72       45.11     10.76 o 
  23   3   5       85.14       81.89     24.28 o 
 -25   4   5       11.61       24.78     15.84 o 
 -24   4   5       13.23        5.65      9.05 o 
 -23   4   5       12.21       12.85      8.37 o 
 -22   4   5        1.37       -6.74      6.74 o 
 -21   4   5        3.47       -4.86      6.71 o 
 -20   4   5       17.62       18.93      7.96 o 
 -19   4   5       26.15       20.22      7.56 o 
 -18   4   5       75.85       73.21      9.60 o 
 -17   4   5        0.18        8.01      6.40 o 
 -16   4   5      235.26      234.03     13.37 o 
 -15   4   5       25.75       29.38      5.68 o 
 -14   4   5      527.07      530.34     15.72 o 
 -13   4   5       75.88       69.06      3.93 o 
 -12   4   5        0.88        1.69      2.47 o 
 -11   4   5       13.12       12.92      2.98 o 
 -10   4   5      100.56       96.23      6.43 o 
  -9   4   5        0.51       -2.06      2.39 o 
  -8   4   5      249.51      255.28      7.37 o 
  -7   4   5       58.41       55.72      3.20 o 
  -6   4   5       20.29       20.52      2.50 o 
  -5   4   5       19.32       23.18      3.08 o 
  -4   4   5      162.83      173.53      5.54 o 
  -3   4   5       60.02       71.60      4.04 o 
  -2   4   5      401.32      411.28      7.85 o 
  -1   4   5       90.40      100.36      5.06 o 
   0   4   5       13.84       10.53      2.97 o 
   1   4   5        1.73        5.19      3.04 o 
   2   4   5      744.40      701.68     12.16 o 
   3   4   5       92.20      101.36      6.64 o 
   4   4   5      312.76      291.83      9.16 o 
   5   4   5        0.33       -2.64      5.71 o 
   6   4   5        8.93        4.09      8.69 o 
   7   4   5        0.02        2.17      4.86 o 
   8   4   5       91.36       96.18      7.64 o 
   9   4   5        6.08        3.38      4.67 o 
  10   4   5        0.08        3.86      3.78 o 
  11   4   5        0.92        0.63      3.85 o 
  12   4   5        1.27        4.45      4.66 o 
  13   4   5       39.60       31.12      6.03 o 
  14   4   5       33.99       42.50      6.49 o 
  15   4   5        1.03        5.65      5.31 o 
  16   4   5        0.19       -5.04      5.04 o 
  17   4   5        2.44        2.65      5.66 o 
  18   4   5        0.00        2.00      7.09 o 
  19   4   5        2.35        2.97      8.25 o 
  20   4   5        1.33       -8.72      9.16 o 
  21   4   5       24.39       50.56     18.27 o 
 -24   5   5        5.29        4.20     16.20 o 
 -23   5   5        6.86        2.71     14.38 o 
 -22   5   5       13.62       15.54     12.39 o 
 -21   5   5        0.02        5.31      8.02 o 
 -20   5   5       74.71      104.26     21.58 o 
 -19   5   5        0.09        4.49     10.82 o 
 -18   5   5        1.08       -2.16      6.62 o 
 -17   5   5       37.60       43.77     13.98 o 
 -16   5   5        0.61       -3.13      6.50 o 
 -15   5   5      139.90      164.91     21.68 o 
 -14   5   5        2.33        2.77     13.57 o 
 -13   5   5       26.39       25.72      5.65 o 
 -12   5   5       68.88       67.25      6.30 o 
 -11   5   5        4.08        4.74      4.01 o 
 -10   5   5      407.54      358.89      9.63 o 
  -9   5   5        0.10        2.30      3.56 o 
  -8   5   5       53.73       59.42      5.00 o 
  -7   5   5       28.44       31.67      4.01 o 
  -6   5   5        0.01        1.77      3.70 o 
  -5   5   5        0.06       -0.01      3.39 o 
  -4   5   5       28.94       28.33      5.60 o 
  -3   5   5       20.63       12.35      4.91 o 
  -2   5   5        0.44       -2.79      3.94 o 
  -1   5   5       56.12       64.52      9.12 o 
   0   5   5      564.20      520.70     12.73 o 
   1   5   5      465.83      436.11     12.52 o 
   2   5   5       28.46       25.96      8.04 o 
   3   5   5      233.44      244.81     10.43 o 
   4   5   5      130.51      120.50      7.35 o 
   5   5   5       96.05      101.07      8.51 o 
   6   5   5      145.34      139.10      7.56 o 
   7   5   5        3.34        4.21      4.95 o 
   8   5   5        8.78        6.90      7.05 o 
   9   5   5       67.61       67.10      9.90 o 
  10   5   5       16.04       22.90      8.24 o 
  11   5   5       16.65       15.84      6.24 o 
  12   5   5        5.12       -4.73      9.16 o 
  13   5   5       25.04       23.44      6.97 o 
  14   5   5        5.59        5.67      6.38 o 
  15   5   5        3.81       10.27      7.12 o 
  16   5   5      137.23      137.58     18.61 o 
  17   5   5        0.08       -0.95      7.77 o 
  18   5   5        7.23       28.84     15.24 o 
  19   5   5        5.97        5.59     13.57 o 
 -21   6   5       40.41        5.63     21.36 o 
 -20   6   5        0.57       10.69     17.75 o 
 -19   6   5        1.25       -1.45      9.66 o 
 -18   6   5        7.47        2.23      8.45 o 
 -17   6   5        2.58       15.40      8.73 o 
 -16   6   5        2.06        2.01      7.98 o 
 -15   6   5        6.97        3.77     11.80 o 
 -14   6   5        4.88        1.15      9.45 o 
 -13   6   5       22.77       14.65      7.82 o 
 -12   6   5      164.91      131.80      8.82 o 
 -11   6   5        5.23       -0.49      5.28 o 
 -10   6   5      245.12      234.57     11.02 o 
  -9   6   5      104.25       89.53      7.63 o 
  -8   6   5       12.02       14.16      5.22 o 
  -7   6   5        8.10       11.15      6.55 o 
  -6   6   5       12.73       13.38      5.38 o 
  -5   6   5        1.22       -1.72      5.72 o 
  -4   6   5        9.34        3.15      6.31 o 
  -3   6   5       14.37       15.84      6.81 o 
  -2   6   5        0.01        1.95      9.54 o 
  -1   6   5       16.38       10.99      6.96 o 
   0   6   5       36.66       52.69     13.35 o 
   1   6   5       14.04       24.26      7.59 o 
   2   6   5        1.54        1.97      6.67 o 
   3   6   5        7.10        5.48      7.08 o 
   4   6   5       64.28       63.58     10.38 o 
   5   6   5       47.82       59.37     10.01 o 
   6   6   5        0.53        8.00      7.47 o 
   7   6   5       63.15       76.56     11.22 o 
   8   6   5       46.12       62.02     10.66 o 
   9   6   5       12.61        8.58     17.30 o 
  10   6   5        1.10       -1.29     15.70 o 
  11   6   5        3.83        1.03      6.27 o 
  12   6   5        0.80       -1.70      6.61 o 
  13   6   5        4.20        4.40      7.33 o 
  14   6   5       17.23        9.10      9.97 o 
  15   6   5       11.05       19.87     13.28 o 
 -17   7   5        0.18      -11.64     17.30 o 
 -16   7   5        0.80        6.80     17.06 o 
 -15   7   5        1.20       -4.93     17.66 o 
 -14   7   5        2.39       10.73     10.30 o 
 -13   7   5       35.26       30.71     10.45 o 
 -12   7   5       13.00        2.34      7.62 o 
 -11   7   5        0.23       -3.82     10.98 o 
 -10   7   5       59.07       61.56     13.32 o 
  -9   7   5        0.09       -5.56      5.56 o 
  -8   7   5        6.97        7.38      5.84 o 
  -7   7   5       11.69       20.38      6.58 o 
  -6   7   5        3.25        6.24      6.06 o 
  -5   7   5        6.45        6.64      6.12 o 
  -4   7   5       22.43       45.12      7.22 o 
  -3   7   5       85.22       86.46      8.64 o 
  -2   7   5       45.81       32.83      7.25 o 
  -1   7   5       17.76       25.04      9.90 o 
   0   7   5       10.45       -1.23      7.21 o 
   1   7   5        0.01       -3.92     11.38 o 
   2   7   5       13.36        5.56      7.75 o 
   3   7   5       13.57       14.04     15.81 o 
   4   7   5       11.35       20.49     10.65 o 
   5   7   5        6.99       16.59     13.26 o 
   6   7   5       57.29       54.87     11.61 o 
   7   7   5        5.61       14.45     10.65 o 
   8   7   5       17.87       20.28     10.88 o 
   9   7   5        1.50       -1.92     15.42 o 
  -5   8   5       28.02       39.31     14.17 o 
  -4   8   5        2.28        9.51     12.46 o 
  -3   8   5        6.22        7.25     10.12 o 
  -2   8   5        2.92        5.41     10.88 o 
 -27   0   6        0.74       14.17     13.67 o 
 -26   0   6        6.94        5.59     11.54 o 
 -25   0   6        2.47       -8.83     10.04 o 
 -24   0   6       71.77       75.98     15.45 o 
 -23   0   6       40.05       17.77     11.22 o 
 -22   0   6       35.40       19.96      7.07 o 
 -21   0   6      395.19      308.95     12.10 o 
 -20   0   6       17.48       12.89      4.84 o 
 -19   0   6      340.54      335.52     17.36 o 
 -18   0   6      133.30      128.67      7.85 o 
 -17   0   6      143.24      149.69      7.96 o 
 -16   0   6       95.78       98.31      5.83 o 
 -15   0   6       70.39       68.87      4.03 o 
 -14   0   6       67.95       72.48      3.83 o 
 -13   0   6      219.06      228.27      8.04 o 
 -12   0   6      104.81      139.91      5.13 o 
 -11   0   6        7.04        8.14      3.68 o 
 -10   0   6      390.29      343.87      8.93 o 
  -9   0   6      169.28      208.23      5.06 o 
  -8   0   6      334.62      391.78      7.87 o 
  -7   0   6     1091.28     1203.72     18.17 o 
  -6   0   6       86.18       75.64      4.90 o 
  -5   0   6     1720.29     1691.37     24.25 o 
  -4   0   6        5.75        0.59      1.81 o 
  -3   0   6      131.00      119.83      5.04 o 
  -2   0   6     3396.52     3502.24     83.89 o 
   0   0   6     2232.19     2308.80     41.11 o 
   1   0   6       61.20       56.02      4.53 o 
   2   0   6     1179.13     1162.82     19.93 o 
   3   0   6      543.01      500.03     11.55 o 
   4   0   6       80.85       88.76      6.70 o 
   5   0   6      768.70      809.87     25.83 o 
   6   0   6       82.66       98.68      5.87 o 
   7   0   6        0.18       -1.16      3.20 o 
   8   0   6      334.95      347.82     11.34 o 
   9   0   6        4.14       -0.28      3.98 o 
  10   0   6        4.02        0.17      4.09 o 
  11   0   6       44.29       29.33      5.63 o 
  12   0   6        0.01       -1.29      5.77 o 
  13   0   6       56.79       60.23      8.82 o 
  14   0   6       15.04       16.65      7.50 o 
  15   0   6       11.28        5.94      6.93 o 
  16   0   6       51.03       53.68      9.73 o 
  17   0   6      796.14      762.23     27.46 o 
  18   0   6      510.32      468.51     22.19 o 
  19   0   6       27.85       24.23      9.72 o 
  20   0   6      172.41      172.61     15.70 o 
  21   0   6      137.05      140.05     15.68 o 
  22   0   6       11.83       12.09     10.56 o 
  23   0   6       42.64       39.84     13.42 o 
 -27   1   6       54.95       76.07     12.79 o 
 -26   1   6        6.45        5.68      7.87 o 
 -25   1   6        0.66        1.33      7.39 o 
 -24   1   6        8.57       -1.32      6.71 o 
 -23   1   6       94.11       77.40      8.26 o 
 -22   1   6        0.16       -4.22      6.41 o 
 -21   1   6        1.60       -3.52      3.52 o 
 -20   1   6        2.50        2.55      3.13 o 
 -19   1   6        0.90        6.49      3.14 o 
 -18   1   6       35.56       33.39      3.70 o 
 -17   1   6        0.58        2.71      2.92 o 
 -16   1   6        4.37        2.35      2.21 o 
 -15   1   6      815.30      846.82     10.21 o 
 -14   1   6      167.91      153.37      4.50 o 
 -13   1   6      121.23      154.38      3.67 o 
 -12   1   6       94.30       90.34      2.77 o 
 -11   1   6     1307.09     1274.21     11.85 o 
 -10   1   6     1057.35     1011.63     13.51 o 
  -9   1   6      333.73      358.88      6.41 o 
  -8   1   6        0.87        1.04      1.59 o 
  -7   1   6      294.20      309.52      5.33 o 
  -6   1   6        4.69        0.94      1.79 o 
  -5   1   6      186.04      183.96      5.06 o 
  -4   1   6      650.36      760.28     13.07 o 
  -3   1   6      743.78      711.50     12.57 o 
  -2   1   6     1381.25     1342.66     18.06 o 
  -1   1   6      110.09      129.63      3.80 o 
   0   1   6      115.25      118.19      3.99 o 
   1   1   6        5.04       14.19      2.47 o 
   2   1   6      220.76      248.35      5.76 o 
   3   1   6      384.56      435.58      8.18 o 
   4   1   6      985.89     1020.06     32.19 o 
   5   1   6     2154.89     2111.36     25.74 o 
   6   1   6      365.33      409.00      8.27 o 
   7   1   6       31.42       28.24      3.21 o 
   8   1   6      300.55      350.03     11.83 o 
   9   1   6        7.08        5.30      2.96 o 
  10   1   6      156.86      181.16      6.58 o 
  11   1   6        1.75        3.39      3.68 o 
  12   1   6       61.42       54.22      5.24 o 
  13   1   6      181.76      181.93     11.42 o 
  14   1   6       33.15       42.72      6.02 o 
  15   1   6      165.70      168.99      9.22 o 
  16   1   6      127.53      117.83      8.56 o 
  17   1   6       83.40       90.52      8.15 o 
  18   1   6       49.12       52.32     10.12 o 
  19   1   6        3.37        0.30      5.43 o 
  20   1   6        2.95        5.33      5.93 o 
  21   1   6        0.04       -4.65      6.18 o 
  22   1   6       97.63      119.36     11.32 o 
  23   1   6        4.79       13.91     10.15 o 
 -27   2   6       20.96       35.11     15.03 o 
 -26   2   6       15.85       14.61     11.84 o 
 -25   2   6      138.15      198.98     17.68 o 
 -24   2   6        0.12       14.26      6.55 o 
 -23   2   6       30.83       36.43      7.26 o 
 -22   2   6       62.06       63.81      9.83 o 
 -21   2   6        7.77       14.34      9.83 o 
 -20   2   6       86.56       97.36      8.19 o 
 -19   2   6       40.85       41.69      5.10 o 
 -18   2   6        9.50        9.07      3.50 o 
 -17   2   6       77.81       75.86      5.18 o 
 -16   2   6      183.00      161.11      4.93 o 
 -15   2   6      565.18      541.89      8.47 o 
 -14   2   6      154.26      132.83      3.99 o 
 -13   2   6       19.60       23.44      2.13 o 
 -12   2   6       52.95       47.99      3.44 o 
 -11   2   6        0.18        0.84      2.05 o 
 -10   2   6       58.64       55.91      2.95 o 
  -9   2   6        2.91        4.40      1.79 o 
  -8   2   6        1.80        5.66      2.08 o 
  -7   2   6        0.27        0.24      1.66 o 
  -6   2   6      217.50      232.15     10.32 o 
  -5   2   6       66.80       72.92     12.20 o 
  -4   2   6      729.88      808.39     11.98 o 
  -3   2   6       81.45       74.25      3.17 o 
  -2   2   6      369.68      328.93      6.80 o 
  -1   2   6      391.44      351.40      7.45 o 
   0   2   6     1382.74     1388.61     19.89 o 
   1   2   6     2133.21     2169.81     25.61 o 
   2   2   6      455.83      411.69      7.98 o 
   3   2   6     1531.74     1521.96     18.99 o 
   4   2   6      324.82      327.94      6.94 o 
   5   2   6      510.76      489.04      8.89 o 
   6   2   6      193.70      198.99      7.07 o 
   7   2   6       76.63       79.15      5.11 o 
   8   2   6      298.24      298.85     10.60 o 
   9   2   6       35.36       29.30      4.19 o 
  10   2   6      345.14      323.51      9.50 o 
  11   2   6       75.32       72.70      5.63 o 
  12   2   6        0.04       -0.94      3.64 o 
  13   2   6        2.60        0.33      4.23 o 
  14   2   6        0.19       -1.21      4.33 o 
  15   2   6        8.85        2.08      5.94 o 
  16   2   6       24.23       29.57      9.65 o 
  17   2   6        1.69        0.93      5.13 o 
  18   2   6       10.89       11.04      5.77 o 
  19   2   6        4.59        7.93      5.86 o 
  20   2   6       31.19       32.66      7.76 o 
  21   2   6       15.88       10.13      7.45 o 
  22   2   6        1.06       -4.92      8.52 o 
  23   2   6       33.84       59.84     15.65 o 
 -26   3   6        1.17      -11.43     11.43 o 
 -25   3   6       19.95       32.87     10.53 o 
 -24   3   6        4.10       -4.24      6.61 o 
 -23   3   6        3.17        9.34      6.23 o 
 -22   3   6       15.71       29.00      6.95 o 
 -21   3   6        1.53        2.92      6.35 o 
 -20   3   6       69.24       91.08     12.34 o 
 -19   3   6      292.39      293.23     14.90 o 
 -18   3   6      108.65      103.78      9.88 o 
 -17   3   6      285.69      280.72      9.72 o 
 -16   3   6       23.85       30.11      3.57 o 
 -15   3   6        3.09        5.71      2.69 o 
 -14   3   6     2024.79     1960.35     37.72 o 
 -13   3   6      778.31      733.33     14.64 o 
 -12   3   6       59.03       57.98      4.87 o 
 -11   3   6        0.24        6.45      3.32 o 
 -10   3   6       47.47       37.62      4.10 o 
  -9   3   6       74.57       72.03      4.66 o 
  -8   3   6      232.14      248.59     12.95 o 
  -7   3   6        2.16        6.33      3.01 o 
  -6   3   6       30.35       24.10      3.32 o 
  -5   3   6      238.32      244.18      7.07 o 
  -4   3   6      236.54      252.36      6.50 o 
  -3   3   6      186.95      190.13      5.88 o 
  -2   3   6        0.93        0.10      4.46 o 
  -1   3   6        9.14       13.20      2.16 o 
   0   3   6       98.98      106.59      4.21 o 
   1   3   6      976.80      943.21     13.91 o 
   2   3   6      563.59      576.26     10.42 o 
   3   3   6      453.70      429.62      9.05 o 
   4   3   6       20.34       19.90      3.32 o 
   5   3   6      444.26      436.47      9.83 o 
   6   3   6      420.54      451.97     11.31 o 
   7   3   6       61.43       52.55      5.06 o 
   8   3   6       43.40       47.16      5.01 o 
   9   3   6       11.66       13.89      4.03 o 
  10   3   6       16.23       17.35      4.29 o 
  11   3   6        8.25       11.84      4.01 o 
  12   3   6       49.74       45.01      5.39 o 
  13   3   6      157.27      149.65      8.70 o 
  14   3   6       63.33       46.92      6.44 o 
  15   3   6       37.43       42.36      6.72 o 
  16   3   6       30.70       36.28      6.65 o 
  17   3   6        4.53       -0.38      5.48 o 
  18   3   6        0.04       -1.84      5.95 o 
  19   3   6        1.88       -1.96      6.15 o 
  20   3   6        3.91        1.03      8.08 o 
  21   3   6       15.29       22.20     12.68 o 
  22   3   6       29.25       55.65     21.36 o 
 -25   4   6        3.98        8.87     13.25 o 
 -24   4   6       31.08       43.83     11.08 o 
 -23   4   6       20.68       19.45     10.29 o 
 -22   4   6       13.21       19.52      9.97 o 
 -21   4   6        0.01       -2.95      6.77 o 
 -20   4   6       20.52       28.20      8.41 o 
 -19   4   6        0.36        7.68      7.78 o 
 -18   4   6      144.70      163.68     12.04 o 
 -17   4   6       13.62        9.02      6.48 o 
 -16   4   6      156.57      169.73     11.24 o 
 -15   4   6      180.01      161.18      5.81 o 
 -14   4   6      197.24      191.21      5.55 o 
 -13   4   6       10.82        5.66      2.64 o 
 -12   4   6        0.46        8.37      5.35 o 
 -11   4   6        2.74       -4.41      4.41 o 
 -10   4   6       17.66        9.21      4.57 o 
  -9   4   6       71.57       75.85      6.10 o 
  -8   4   6       38.91       43.39      5.25 o 
  -7   4   6        3.33        3.74      4.13 o 
  -6   4   6       44.11       41.32      5.35 o 
  -5   4   6      394.83      378.82     14.05 o 
  -4   4   6        4.63        6.26      4.29 o 
  -3   4   6       71.15       69.34      3.55 o 
  -2   4   6        2.26       -1.43      2.62 o 
  -1   4   6      226.23      220.79      6.25 o 
   0   4   6       36.41       46.64      3.72 o 
   1   4   6      408.63      406.96      8.83 o 
   2   4   6      146.91      154.03      6.60 o 
   3   4   6      260.29      275.69     10.63 o 
   4   4   6      139.59      129.36      8.64 o 
   5   4   6       31.32       39.69      7.86 o 
   6   4   6      308.71      287.57     14.71 o 
   7   4   6        0.01        2.33      4.60 o 
   8   4   6       46.87       38.46      6.20 o 
   9   4   6       43.12       40.92      6.53 o 
  10   4   6        9.65       11.09      4.19 o 
  11   4   6        0.19       -3.42      4.19 o 
  12   4   6       96.08       83.51     14.68 o 
  13   4   6        6.75        7.59      5.07 o 
  14   4   6        0.16        5.47      5.40 o 
  15   4   6       83.07       93.58     10.17 o 
  16   4   6        0.41        0.85      6.48 o 
  17   4   6        2.31        6.30      8.04 o 
  18   4   6       27.80       33.58      9.69 o 
  19   4   6       18.67       23.93     13.89 o 
  20   4   6       29.94       31.80     20.08 o 
 -23   5   6        6.20        7.44     18.53 o 
 -22   5   6       15.04       20.54     11.66 o 
 -21   5   6       30.65       40.91     10.15 o 
 -20   5   6       18.29       14.85      8.59 o 
 -19   5   6       37.32       49.93      9.72 o 
 -18   5   6        1.89       -0.83      6.93 o 
 -17   5   6       43.31       51.15      9.14 o 
 -16   5   6       43.15       59.33     12.05 o 
 -15   5   6        4.71       14.81      7.05 o 
 -14   5   6        0.95        3.35      4.58 o 
 -13   5   6      257.98      248.35     19.85 o 
 -12   5   6       22.22       30.89      4.94 o 
 -11   5   6       98.81      117.43      9.83 o 
 -10   5   6      526.64      490.55     17.75 o 
  -9   5   6       32.17       33.25      6.58 o 
  -8   5   6      117.13      114.37      8.36 o 
  -7   5   6       59.13       57.51      5.58 o 
  -6   5   6       14.49       13.44      2.39 o 
  -5   5   6      135.65      125.10      6.10 o 
  -4   5   6       27.36       24.19      3.57 o 
  -3   5   6        0.48       -2.71      2.71 o 
  -2   5   6       16.20       13.50      4.38 o 
  -1   5   6      173.69      168.28      7.48 o 
   0   5   6      139.07      164.17      8.02 o 
   1   5   6     1207.34     1174.28     23.18 o 
   2   5   6        4.97        3.21      6.42 o 
   3   5   6       29.69       21.75      5.41 o 
   4   5   6        2.30       -1.56     10.56 o 
   5   5   6        2.37       -5.94      5.94 o 
   6   5   6        0.40        0.58      6.47 o 
   7   5   6      181.90      181.04     25.14 o 
   8   5   6       59.49       59.32     13.28 o 
   9   5   6       47.50       65.80     10.42 o 
  10   5   6       12.52       13.62      7.85 o 
  11   5   6       20.84       27.67      7.10 o 
  12   5   6        8.47       20.36      6.94 o 
  13   5   6       35.30       27.04     11.95 o 
  14   5   6        0.10        1.16      7.51 o 
  15   5   6       29.38       20.73      8.25 o 
  16   5   6        6.49        6.09     10.23 o 
  17   5   6        2.21       12.31     11.32 o 
  18   5   6        8.66       35.07     19.01 o 
 -21   6   6        0.65       -7.37     17.09 o 
 -20   6   6        5.89        7.58     10.51 o 
 -19   6   6        6.01        7.31      9.27 o 
 -18   6   6        8.68        3.78      8.43 o 
 -17   6   6        8.23       11.09      8.16 o 
 -16   6   6       10.24        2.97      7.61 o 
 -15   6   6        0.57       -2.23      6.83 o 
 -14   6   6        5.73        5.98      5.45 o 
 -13   6   6        2.10       -5.02      5.02 o 
 -12   6   6        6.47       -0.57      5.09 o 
 -11   6   6        0.03        1.67      4.99 o 
 -10   6   6        5.43        4.12      4.88 o 
  -9   6   6       35.46       40.25      5.88 o 
  -8   6   6        0.98       -5.84      5.84 o 
  -7   6   6        0.30       -0.01      6.12 o 
  -6   6   6        6.55        5.94      9.12 o 
  -5   6   6       95.73       90.48      9.69 o 
  -4   6   6       40.72       40.82     11.16 o 
  -3   6   6        2.57        5.55      6.17 o 
  -2   6   6       56.95       38.82      8.11 o 
  -1   6   6        3.63       -3.59      6.57 o 
   0   6   6       10.69        6.02      6.55 o 
   1   6   6       11.27       22.77      7.67 o 
   2   6   6       11.15        7.30      7.16 o 
   3   6   6        6.39        8.97      7.28 o 
   4   6   6       16.37       16.71      8.11 o 
   5   6   6        0.64       12.80      8.03 o 
   6   6   6        3.00       -2.18      7.51 o 
   7   6   6        0.38       -2.03      7.84 o 
   8   6   6       15.41       17.70      9.09 o 
   9   6   6        0.31       -2.54      8.07 o 
  10   6   6        0.04       -3.61      7.78 o 
  11   6   6        0.41       -6.25      6.25 o 
  12   6   6        0.82       10.25      7.68 o 
  13   6   6        6.44        6.37      9.65 o 
  14   6   6        8.88       11.39     11.89 o 
  15   6   6       16.62        2.81     13.53 o 
 -17   7   6        0.79       18.73     18.52 o 
 -16   7   6        4.25       -6.48     10.06 o 
 -15   7   6        0.60       -4.21     10.68 o 
 -14   7   6       12.75       25.10     10.35 o 
 -13   7   6       30.14       27.79     10.12 o 
 -12   7   6       20.15       27.02     10.77 o 
 -11   7   6        9.82       10.55      6.60 o 
 -10   7   6       15.52        5.22      6.11 o 
  -9   7   6        3.30        0.91      5.89 o 
  -8   7   6       36.11       25.68      6.67 o 
  -7   7   6        8.05        2.82      7.63 o 
  -6   7   6        0.77       -5.10      5.10 o 
  -5   7   6        0.00        1.80      7.05 o 
  -4   7   6       33.15       20.26      6.75 o 
  -3   7   6       14.06       11.39      7.92 o 
  -2   7   6        4.60        2.94      7.15 o 
  -1   7   6       53.69       58.12     10.18 o 
   0   7   6        5.39        0.91      7.66 o 
   1   7   6       10.49       21.28     18.98 o 
   2   7   6       21.25       33.89     12.03 o 
   3   7   6      115.70      131.71     13.54 o 
   4   7   6       21.90       37.69     10.74 o 
   5   7   6       89.18      103.89     19.96 o 
   6   7   6       47.16       51.16     12.92 o 
   7   7   6       39.38       61.04     13.06 o 
   8   7   6        0.23      -11.07     15.42 o 
  11   7   6        0.03      -11.43     11.43 o 
 -27   1   7        4.44       16.12     11.48 o 
 -26   1   7        0.01        2.17      7.86 o 
 -25   1   7       10.93        8.16     10.95 o 
 -24   1   7        7.89        5.76      9.81 o 
 -23   1   7        5.83        5.35      7.43 o 
 -22   1   7        3.38        1.63      5.11 o 
 -21   1   7      100.32       82.05      7.78 o 
 -20   1   7        5.59        3.98      3.50 o 
 -19   1   7        1.60        5.30      2.99 o 
 -18   1   7       38.63       47.89      4.48 o 
 -17   1   7      160.92      174.64      5.29 o 
 -16   1   7       69.38       74.79      3.06 o 
 -15   1   7      273.39      300.26      5.60 o 
 -14   1   7      128.79      117.80      3.51 o 
 -13   1   7       13.80       18.22      1.87 o 
 -12   1   7      291.20      288.12      6.59 o 
 -11   1   7       12.87        8.48      2.27 o 
 -10   1   7     1225.47     1220.37     15.60 o 
  -9   1   7      680.77      685.09      9.86 o 
  -8   1   7        1.91        3.90      1.99 o 
  -7   1   7      302.88      320.07      6.59 o 
  -6   1   7       60.30       57.81      3.48 o 
  -5   1   7     1303.10     1341.89     21.07 o 
  -4   1   7      636.79      686.84     12.62 o 
  -3   1   7      167.29      189.25      5.95 o 
  -2   1   7     2334.64     2485.63     31.43 o 
  -1   1   7       50.09       45.76      2.49 o 
   0   1   7      144.76      118.68      3.89 o 
   1   1   7      122.62      121.42      4.82 o 
   2   1   7       50.41       59.34      3.33 o 
   3   1   7      659.96      698.17     12.03 o 
   4   1   7      327.18      309.13      7.47 o 
   5   1   7      144.63      149.21      5.12 o 
   6   1   7      203.16      203.82      6.23 o 
   7   1   7      386.00      397.52      8.81 o 
   8   1   7      529.17      498.82     10.22 o 
   9   1   7       70.97       73.57      4.77 o 
  10   1   7       21.14       19.46      4.19 o 
  11   1   7       12.66       14.76      4.17 o 
  12   1   7       32.73       44.01      6.66 o 
  13   1   7       38.79       48.51      6.18 o 
  14   1   7        0.74       -2.62      4.53 o 
  15   1   7       67.57       67.52      8.63 o 
  16   1   7        4.09        0.58      5.25 o 
  17   1   7        7.68        9.79      5.69 o 
  18   1   7        8.90        5.45      6.34 o 
  19   1   7       25.38       24.92      7.06 o 
  20   1   7       14.36        8.76      7.21 o 
  21   1   7       54.94       40.00      9.93 o 
  22   1   7        1.73       20.97     17.91 o 
 -27   2   7        6.83       -5.13     12.53 o 
 -26   2   7       17.10       13.27      9.36 o 
 -25   2   7        0.30       -3.81      7.45 o 
 -24   2   7       30.05       45.61      9.51 o 
 -23   2   7        0.60       -1.77      6.59 o 
 -22   2   7        1.78        9.45      6.90 o 
 -21   2   7        7.29        5.88      5.45 o 
 -20   2   7        3.38       -4.65      4.65 o 
 -19   2   7      136.49      121.82      7.44 o 
 -18   2   7      478.21      462.84     11.11 o 
 -17   2   7      110.41      110.19      3.89 o 
 -16   2   7      450.81      452.65      7.39 o 
 -15   2   7       70.18       72.98      3.49 o 
 -14   2   7       45.86       52.95      4.00 o 
 -13   2   7       18.97       15.29      2.97 o 
 -12   2   7       61.50       58.52      3.57 o 
 -11   2   7      282.16      285.24      6.35 o 
 -10   2   7        1.34        1.34      1.87 o 
  -9   2   7      306.44      338.85      6.24 o 
  -8   2   7       78.56       76.87      5.63 o 
  -7   2   7       34.03       44.22      4.92 o 
  -6   2   7       92.82       98.93      7.20 o 
  -5   2   7       17.66       25.48      5.07 o 
  -4   2   7      229.47      243.65      5.27 o 
  -3   2   7        2.17       -1.29      2.16 o 
  -2   2   7      289.23      309.68      6.97 o 
  -1   2   7        0.18        1.46      2.24 o 
   0   2   7      984.40     1027.35     19.93 o 
   1   2   7      106.44      106.68      4.19 o 
   2   2   7      563.51      559.36     11.49 o 
   3   2   7      259.51      277.49      7.07 o 
   4   2   7      504.49      501.72      9.99 o 
   5   2   7       96.89       92.62      4.41 o 
   6   2   7      350.31      338.20      8.76 o 
   7   2   7      502.85      494.45     11.25 o 
   8   2   7       20.66       24.10      5.88 o 
   9   2   7       59.44       54.64      4.99 o 
  10   2   7        1.98        7.81      3.84 o 
  11   2   7        0.50       -3.35      3.35 o 
  12   2   7       87.32       79.73      6.75 o 
  13   2   7        2.02       -4.13      4.13 o 
  14   2   7        1.53       -2.32      5.94 o 
  15   2   7       19.24       16.74      5.66 o 
  16   2   7        3.49       -0.12      5.08 o 
  17   2   7        1.71       -2.15      5.39 o 
  18   2   7        2.39        2.59      6.00 o 
  19   2   7        1.97       -0.70      6.24 o 
  20   2   7       35.43       39.11     11.39 o 
  21   2   7        3.86       23.65     13.27 o 
 -26   3   7       27.78       34.43     15.31 o 
 -25   3   7       66.29       73.49     15.74 o 
 -24   3   7        7.97       -5.95      9.68 o 
 -23   3   7       32.79       50.42     12.50 o 
 -22   3   7        9.87       37.96     24.16 o 
 -21   3   7        8.08       20.77      7.33 o 
 -20   3   7        0.89       -5.53      5.53 o 
 -19   3   7      143.13      170.12     11.40 o 
 -18   3   7      240.09      231.90     12.85 o 
 -17   3   7       30.12       30.41      3.59 o 
 -16   3   7      817.20      775.24     22.06 o 
 -15   3   7        6.27        3.28      4.02 o 
 -14   3   7      268.28      268.29      8.98 o 
 -13   3   7      255.78      245.48      8.41 o 
 -12   3   7       46.39       54.32      4.73 o 
 -11   3   7       93.90       88.29      5.20 o 
 -10   3   7       65.83       58.49      4.31 o 
  -9   3   7       16.91       20.90      4.78 o 
  -8   3   7      182.44      174.28      5.96 o 
  -7   3   7       55.12       59.34      3.90 o 
  -6   3   7       38.66       37.26      3.81 o 
  -5   3   7      113.97      110.93      4.41 o 
  -4   3   7       77.03       78.11      6.71 o 
  -3   3   7       41.63       34.13      3.33 o 
  -2   3   7       80.24       77.05      7.78 o 
  -1   3   7        9.64        5.07      2.99 o 
   0   3   7      133.01      142.88      5.95 o 
   1   3   7      399.86      408.09      8.39 o 
   2   3   7       30.57       26.13      3.35 o 
   3   3   7     1858.26     1870.80     26.01 o 
   4   3   7       54.92       53.60      5.13 o 
   5   3   7      886.38      854.42     16.25 o 
   6   3   7      118.99      156.78      7.51 o 
   7   3   7      323.52      313.96     10.13 o 
   8   3   7       33.31       36.53      4.50 o 
   9   3   7       22.24       21.60      4.45 o 
  10   3   7        0.08       -3.36      3.36 o 
  11   3   7      126.77      123.52      6.96 o 
  12   3   7       33.83       24.60      5.38 o 
  13   3   7        3.74        1.56      4.73 o 
  14   3   7        7.37        4.83      4.95 o 
  15   3   7        9.65       11.74      5.51 o 
  16   3   7        0.07        2.06      6.69 o 
  17   3   7        3.28       -2.22      7.02 o 
  18   3   7        0.69        5.07      7.56 o 
  19   3   7        3.35        0.53     11.34 o 
  20   3   7       39.48       29.05     12.89 o 
 -25   4   7       27.27       48.03     15.63 o 
 -24   4   7       14.72       28.45     13.64 o 
 -23   4   7        3.28        5.95     10.57 o 
 -22   4   7        0.21       -3.53      7.59 o 
 -21   4   7        2.20       -5.09      6.84 o 
 -20   4   7       19.96       28.60      8.35 o 
 -19   4   7        2.24       -2.13      6.50 o 
 -18   4   7        1.28       -0.94      6.10 o 
 -17   4   7      126.44      129.80     10.41 o 
 -16   4   7      133.77      124.80      9.08 o 
 -15   4   7      490.79      472.96     31.76 o 
 -14   4   7       96.67       99.93      8.65 o 
 -13   4   7       37.19       31.97      5.28 o 
 -12   4   7       76.97       73.94      6.39 o 
 -11   4   7        0.62        1.95      3.93 o 
 -10   4   7      219.01      202.98     10.62 o 
  -9   4   7       29.01       34.36      4.93 o 
  -8   4   7       49.65       42.78     14.85 o 
  -7   4   7        0.48        2.12      3.98 o 
  -6   4   7        2.87        6.02      4.21 o 
  -5   4   7        2.20       -0.26      3.12 o 
  -4   4   7        8.30        5.52      3.59 o 
  -3   4   7        7.91        6.65      3.56 o 
  -2   4   7       20.51       15.03      3.80 o 
  -1   4   7       82.73       89.89      5.42 o 
   0   4   7      448.03      425.31      9.54 o 
   1   4   7      554.75      521.81     11.14 o 
   2   4   7      189.53      214.82      9.55 o 
   3   4   7       49.14       53.96      6.05 o 
   4   4   7      249.64      254.21     10.76 o 
   5   4   7       76.49       83.08      7.26 o 
   6   4   7       36.98       43.36      7.52 o 
   7   4   7        3.81        5.25      6.02 o 
   8   4   7       11.67        6.38      6.59 o 
   9   4   7        6.94        3.99      6.50 o 
  10   4   7      179.52      151.05     11.73 o 
  11   4   7       10.39        4.09      5.62 o 
  12   4   7        7.74       12.21      6.39 o 
  13   4   7        0.10       -2.96      5.62 o 
  14   4   7       14.17       17.11      6.83 o 
  15   4   7        3.11       -3.92      6.01 o 
  16   4   7        4.34        1.52      7.20 o 
  17   4   7        0.98        1.64     10.40 o 
  18   4   7       32.35       45.27     13.90 o 
  19   4   7       23.42       32.05     19.16 o 
 -23   5   7        2.64        5.95     13.39 o 
 -22   5   7        1.59      -11.54     11.54 o 
 -21   5   7        0.33       13.07      8.51 o 
 -20   5   7       14.49       18.44     16.40 o 
 -19   5   7        7.04       11.19      9.79 o 
 -18   5   7       13.04       14.34      7.69 o 
 -17   5   7       16.27       17.90      9.58 o 
 -16   5   7        0.29       -1.94      4.69 o 
 -15   5   7        4.36       10.46      4.69 o 
 -14   5   7        1.76        6.74      4.34 o 
 -13   5   7        0.14       -2.46      5.64 o 
 -12   5   7        0.06       -2.06      5.47 o 
 -11   5   7      136.12      151.44     10.41 o 
 -10   5   7       29.39       17.30      5.96 o 
  -9   5   7        1.59        1.46      5.04 o 
  -8   5   7       37.08       35.34      6.50 o 
  -7   5   7      105.12      105.60     13.10 o 
  -6   5   7       33.06       21.69     16.06 o 
  -5   5   7      108.70      118.51      9.09 o 
  -4   5   7       21.12       28.64     13.90 o 
  -3   5   7       65.59       65.62     19.00 o 
  -2   5   7      147.00      135.03      6.96 o 
  -1   5   7        0.24        0.90     16.65 o 
   0   5   7      146.61      169.15     18.23 o 
   1   5   7        5.56       16.03      6.75 o 
   2   5   7      156.56      155.36     11.74 o 
   3   5   7       33.24       41.08      8.04 o 
   4   5   7        0.13       -4.26      6.29 o 
   5   5   7       24.55       30.81      7.96 o 
   6   5   7      122.52      115.02     11.40 o 
   7   5   7        8.90        5.29      7.04 o 
   8   5   7        0.59       -3.85      6.20 o 
   9   5   7        5.15       14.59      7.77 o 
  10   5   7       26.66       15.34      7.68 o 
  11   5   7        0.01       -4.97      7.75 o 
  12   5   7        0.18       23.43      7.35 o 
  13   5   7       36.73       52.75      9.02 o 
  14   5   7        2.78       -1.23      6.74 o 
  15   5   7        0.59        6.18     10.81 o 
  16   5   7       15.28       11.84     11.99 o 
  17   5   7        3.68       10.08     17.87 o 
 -20   6   7        0.59        5.12      9.41 o 
 -19   6   7       37.74       48.62     11.00 o 
 -18   6   7        9.85        8.20      8.50 o 
 -17   6   7       24.53       38.85     11.71 o 
 -16   6   7        0.06       -4.77     12.11 o 
 -15   6   7       13.61       12.20      5.68 o 
 -14   6   7        4.30        2.75      5.41 o 
 -13   6   7      136.70      146.15      8.62 o 
 -12   6   7       23.52       30.31      5.84 o 
 -11   6   7       56.04       82.22      6.91 o 
 -10   6   7        1.91        8.80      6.37 o 
  -9   6   7      178.97      166.37     11.80 o 
  -8   6   7        0.63       -5.55      5.56 o 
  -7   6   7      103.04      121.49     14.12 o 
  -6   6   7        0.51       -6.21      6.21 o 
  -5   6   7       64.88       71.24      9.09 o 
  -4   6   7        2.84       -4.09      5.70 o 
  -3   6   7        2.09       10.36      6.26 o 
  -2   6   7       58.58       71.21      9.25 o 
  -1   6   7        1.00       -1.02      6.60 o 
   0   6   7       20.68       16.97      7.50 o 
   1   6   7       25.46       27.31      8.61 o 
   2   6   7       22.29       18.54      8.18 o 
   3   6   7        1.32        4.25      7.55 o 
   4   6   7        3.29       11.56      8.06 o 
   5   6   7       17.69       31.70      9.05 o 
   6   6   7       11.10       28.72      9.76 o 
   7   6   7       66.64       88.54     23.89 o 
   8   6   7        2.41       -6.39      7.39 o 
   9   6   7       27.86       30.87     10.67 o 
  10   6   7       45.30       66.27     12.76 o 
  11   6   7       12.66       11.77      9.63 o 
  12   6   7        0.03       -9.07      9.07 o 
  13   6   7        0.11        4.77     16.88 o 
  14   6   7       10.89       -1.10     14.60 o 
 -16   7   7        6.66       18.84     11.21 o 
 -15   7   7       13.22       24.58     11.24 o 
 -14   7   7        0.09        7.93     15.19 o 
 -13   7   7        0.05        5.98     14.15 o 
 -12   7   7        8.08       10.75      6.63 o 
 -11   7   7        1.20        6.64      6.09 o 
 -10   7   7        6.03       -0.18      6.40 o 
  -9   7   7        5.38       -4.92      7.87 o 
  -8   7   7       31.83       28.70      6.71 o 
  -7   7   7       48.71       38.99      7.80 o 
  -6   7   7        1.28        8.32      7.19 o 
  -5   7   7        1.96        1.19      6.84 o 
  -4   7   7        2.20        1.36      7.20 o 
  -3   7   7       12.59       13.53      9.40 o 
  -2   7   7        0.03       -6.63      6.63 o 
  -1   7   7       45.05       60.70     10.08 o 
   0   7   7        3.71        0.88     12.66 o 
   1   7   7        1.58       -7.30      7.30 o 
   2   7   7        6.61       -4.46      8.03 o 
   3   7   7        0.01        0.19      8.71 o 
   4   7   7        0.01       11.32     10.04 o 
   5   7   7       14.26       11.08     10.89 o 
   6   7   7        1.15       -7.57     10.01 o 
   7   7   7        3.44        7.23     17.59 o 
 -27   0   8        2.42       17.52     14.06 o 
 -26   0   8        6.05       -8.55     10.72 o 
 -25   0   8       34.82        7.33     11.61 o 
 -24   0   8        7.60        4.20     10.18 o 
 -23   0   8       11.69        6.62     10.11 o 
 -22   0   8       60.85       73.63     13.78 o 
 -21   0   8       80.59       74.38     12.92 o 
 -20   0   8       69.68       35.29      6.73 o 
 -19   0   8        1.71        3.87      4.24 o 
 -18   0   8        6.26        4.88      3.60 o 
 -17   0   8      256.97      231.39      9.97 o 
 -16   0   8       34.09       31.47      4.68 o 
 -15   0   8       56.88       64.02     10.06 o 
 -14   0   8       69.46       75.86      4.18 o 
 -13   0   8      884.59      771.50     21.95 o 
 -12   0   8       10.48       16.56      2.97 o 
 -11   0   8      228.53      229.79      6.31 o 
 -10   0   8      394.89      391.52     11.74 o 
  -9   0   8      630.05      697.99     11.83 o 
  -8   0   8       56.95       54.74      2.84 o 
  -7   0   8      182.41      202.63      5.10 o 
  -6   0   8      154.38      128.90      4.25 o 
  -5   0   8     1169.60     1259.80     19.25 o 
  -4   0   8       18.56       19.32      3.06 o 
  -3   0   8      691.75      753.75     16.55 o 
  -2   0   8      375.87      399.71     16.45 o 
  -1   0   8      790.48      437.17     16.13 o 
   0   0   8      378.35      427.08     12.38 o 
   1   0   8        6.09        2.90      3.50 o 
   2   0   8        0.51       -2.15      2.86 o 
   3   0   8      150.85      178.25      7.67 o 
   4   0   8      102.91      104.26      6.68 o 
   5   0   8      429.91      410.94     12.17 o 
   6   0   8      495.42      434.98     12.98 o 
   7   0   8       13.60       18.46      6.54 o 
   8   0   8      538.93      549.23     15.64 o 
   9   0   8        0.58       -1.24      4.30 o 
  10   0   8      917.62      921.02     22.09 o 
  11   0   8        1.92        9.02     13.44 o 
  12   0   8       61.84       68.78      9.41 o 
  13   0   8       36.91       50.12      9.10 o 
  14   0   8      235.88      227.42     23.87 o 
  15   0   8      306.34      366.09     35.59 o 
  16   0   8       68.72       64.50     10.94 o 
  17   0   8        3.39        2.82      7.63 o 
  18   0   8        1.58       -4.37      8.83 o 
  19   0   8        5.79       -5.17      9.46 o 
  20   0   8        0.32       -9.58     11.75 o 
 -27   1   8        4.88        0.11     11.04 o 
 -26   1   8        0.71       -8.05      8.05 o 
 -25   1   8        0.85        3.79      7.40 o 
 -24   1   8       22.28       24.27      8.75 o 
 -23   1   8       43.73       44.97      9.23 o 
 -22   1   8       28.80       32.27      8.39 o 
 -21   1   8      152.74      125.16     11.05 o 
 -20   1   8        0.05       -1.78      4.77 o 
 -19   1   8       76.10       66.37      4.20 o 
 -18   1   8        0.82       -2.26      2.26 o 
 -17   1   8      117.55      108.85      3.49 o 
 -16   1   8       66.45       72.64      3.12 o 
 -15   1   8       43.84       50.51      3.57 o 
 -14   1   8      141.51      150.11      5.38 o 
 -13   1   8        3.01        2.86      2.78 o 
 -12   1   8      275.67      298.17      6.62 o 
 -11   1   8       51.97       52.12      3.10 o 
 -10   1   8       90.74       92.85      4.25 o 
  -9   1   8      328.41      340.34      7.38 o 
  -8   1   8      216.24      233.04      5.88 o 
  -7   1   8       84.25       75.39      5.46 o 
  -6   1   8      774.99      808.49     12.71 o 
  -5   1   8      137.96      141.19     10.30 o 
  -4   1   8      497.46      480.83     10.33 o 
  -3   1   8        2.66        0.24      2.36 o 
  -2   1   8        7.89        7.81      2.38 o 
  -1   1   8     1112.69     1128.98     14.77 o 
   0   1   8       81.16       65.14      3.35 o 
   1   1   8       16.81        6.88      2.82 o 
   2   1   8      104.27      109.80      4.47 o 
   3   1   8       18.64       18.59      3.03 o 
   4   1   8       34.00       32.91      4.64 o 
   5   1   8      333.04      329.80      8.90 o 
   6   1   8      133.60      124.06      5.30 o 
   7   1   8      135.23      139.70      5.72 o 
   8   1   8      168.04      154.99      6.24 o 
   9   1   8        5.65        3.86      3.36 o 
  10   1   8       12.77       12.07      4.07 o 
  11   1   8      120.29      127.11      6.96 o 
  12   1   8       85.20       85.99      7.20 o 
  13   1   8       33.45       29.17      5.88 o 
  14   1   8        1.11        1.31      4.78 o 
  15   1   8       61.24       69.60      8.36 o 
  16   1   8      225.09      219.03     11.35 o 
  17   1   8        9.19        8.21      6.27 o 
  18   1   8       12.64       12.17      6.76 o 
  19   1   8       14.96       22.11      9.41 o 
  20   1   8        8.48       13.25     14.14 o 
  21   1   8        9.53       21.68     16.59 o 
 -27   2   8       45.90       44.22     15.88 o 
 -26   2   8       25.43       38.28     10.83 o 
 -25   2   8       32.52       38.82     10.24 o 
 -24   2   8        1.04       -0.45      7.07 o 
 -23   2   8        6.62        0.37      6.90 o 
 -22   2   8        3.76       -4.50      5.76 o 
 -21   2   8        0.19        4.77      5.88 o 
 -20   2   8       32.79       37.83     20.15 o 
 -19   2   8      130.51      117.69      9.59 o 
 -18   2   8        0.76       -3.78      3.78 o 
 -17   2   8      309.76      277.77     11.10 o 
 -16   2   8     1666.95     1627.94     34.86 o 
 -15   2   8        0.03       -0.51      2.97 o 
 -14   2   8      125.33      131.52      5.32 o 
 -13   2   8      357.04      363.01      7.78 o 
 -12   2   8        3.81        7.00      2.41 o 
 -11   2   8      241.44      229.33      7.40 o 
 -10   2   8        6.65        6.01      2.03 o 
  -9   2   8      378.67      395.98     18.12 o 
  -8   2   8      144.38      154.12     10.04 o 
  -7   2   8      187.87      198.56      8.57 o 
  -6   2   8        2.91        6.65      4.91 o 
  -5   2   8      259.90      240.62      6.52 o 
  -4   2   8       52.73       51.56      2.90 o 
  -3   2   8      429.79      446.22      8.61 o 
  -2   2   8       31.50       31.53      3.36 o 
  -1   2   8      230.40      231.41      8.86 o 
   0   2   8       51.25       54.40      4.05 o 
   1   2   8      819.65      799.65     12.32 o 
   2   2   8       23.44       29.89      3.26 o 
   3   2   8     1210.94     1251.36     20.53 o 
   4   2   8       16.34       20.93      3.51 o 
   5   2   8      384.20      361.21      9.06 o 
   6   2   8      274.66      252.06      7.46 o 
   7   2   8        0.87        5.05      3.40 o 
   8   2   8        2.42       -0.03      3.58 o 
   9   2   8        7.48       12.55      3.89 o 
  10   2   8       65.93       67.88      9.49 o 
  11   2   8       70.68       75.60      7.49 o 
  12   2   8        0.24       -4.03      4.03 o 
  13   2   8       73.00       64.69      6.90 o 
  14   2   8       28.63       33.13      6.24 o 
  15   2   8        1.76       -0.14      5.09 o 
  16   2   8       11.72        9.82      7.05 o 
  17   2   8        2.46       10.39      7.38 o 
  18   2   8        0.75        3.71      7.90 o 
  19   2   8        4.91       -3.01     10.44 o 
  20   2   8        2.94       -6.94     14.74 o 
 -26   3   8       11.34       24.92     13.53 o 
 -25   3   8       25.56       17.02     12.46 o 
 -24   3   8       51.21       69.89     14.14 o 
 -23   3   8        0.93       -3.49      8.79 o 
 -22   3   8       12.09       12.85      9.29 o 
 -21   3   8       22.72       25.14      7.67 o 
 -20   3   8        2.84        6.04      6.31 o 
 -19   3   8       12.10        3.48      5.92 o 
 -18   3   8        0.00        0.08      5.18 o 
 -17   3   8        6.62        7.89      5.26 o 
 -16   3   8      192.08      207.65      9.22 o 
 -15   3   8       84.02       76.79      5.72 o 
 -14   3   8       43.07       41.98      4.58 o 
 -13   3   8        1.70       -3.37      3.37 o 
 -12   3   8        6.18        1.10      3.17 o 
 -11   3   8      177.60      176.17      6.50 o 
 -10   3   8      610.71      640.17     12.25 o 
  -9   3   8      113.76      110.30      6.87 o 
  -8   3   8       46.18       44.44      6.05 o 
  -7   3   8       59.43       64.92      3.14 o 
  -6   3   8      174.20      175.96      4.89 o 
  -5   3   8       40.02       40.97      4.70 o 
  -4   3   8       81.33       73.48      4.54 o 
  -3   3   8       11.08       16.88      3.39 o 
  -2   3   8       10.42        6.31      3.05 o 
  -1   3   8      393.28      371.95      9.18 o 
   0   3   8      401.70      405.65      9.92 o 
   1   3   8       78.04       86.78      6.38 o 
   2   3   8        5.28        5.27      3.56 o 
   3   3   8      223.53      233.98      9.67 o 
   4   3   8       23.98       27.17      5.17 o 
   5   3   8       38.51       35.62      4.53 o 
   6   3   8       86.57       91.39      5.87 o 
   7   3   8       15.47       11.90      4.12 o 
   8   3   8        1.85        3.58      3.55 o 
   9   3   8       26.41       24.49      6.61 o 
  10   3   8       28.51       36.57      5.59 o 
  11   3   8       86.67       74.88      6.95 o 
  12   3   8       19.55        6.17      5.99 o 
  13   3   8        0.00       -4.41      5.57 o 
  14   3   8        0.04        2.28      6.08 o 
  15   3   8       12.06        3.63      6.48 o 
  16   3   8        3.05        4.27      7.27 o 
  17   3   8       30.86       22.70      8.79 o 
  18   3   8        0.99        6.45     11.41 o 
  19   3   8        0.28       20.47     19.08 o 
 -25   4   8        3.54       -6.59     12.60 o 
 -24   4   8        0.94       -5.91     11.86 o 
 -23   4   8        0.11        8.12     10.72 o 
 -22   4   8        0.09        3.03      9.19 o 
 -21   4   8        9.70       10.47      9.15 o 
 -20   4   8       50.48       75.29      9.69 o 
 -19   4   8       76.90       97.87     10.74 o 
 -18   4   8        5.05       -5.89      6.53 o 
 -17   4   8      102.40      109.94     10.52 o 
 -16   4   8        0.02        0.87      5.98 o 
 -15   4   8      230.21      234.66     15.60 o 
 -14   4   8      153.36      150.76     13.02 o 
 -13   4   8       13.96       16.30      6.56 o 
 -12   4   8        4.73        0.94      3.93 o 
 -11   4   8      161.94      161.04      7.81 o 
 -10   4   8       10.15       17.88      7.84 o 
  -9   4   8       71.80       67.69      5.42 o 
  -8   4   8       14.09        8.91      4.07 o 
  -7   4   8       52.96       41.51      3.78 o 
  -6   4   8        8.63       11.16      3.19 o 
  -5   4   8        3.57       -0.35      5.10 o 
  -4   4   8        8.45        7.04      3.49 o 
  -3   4   8       79.67       80.54      6.92 o 
  -2   4   8      156.71      164.45      7.57 o 
  -1   4   8      445.85      419.53     13.32 o 
   0   4   8      383.37      398.31     11.91 o 
   1   4   8      290.23      291.50     10.52 o 
   2   4   8        0.14        0.34      7.25 o 
   3   4   8      327.84      336.99     19.65 o 
   4   4   8      307.11      340.07     29.77 o 
   5   4   8        0.04        6.08      6.15 o 
   6   4   8       12.79        5.99      6.49 o 
   7   4   8       12.14        1.75      6.42 o 
   8   4   8       66.04       70.11      9.63 o 
   9   4   8       14.19       11.98      5.61 o 
  10   4   8        0.19       -3.75      7.31 o 
  11   4   8       11.22        3.81      7.20 o 
  12   4   8       17.27       19.72      6.61 o 
  13   4   8       11.74       11.49      6.67 o 
  14   4   8        4.03        6.99      6.90 o 
  15   4   8        0.03        6.91      7.18 o 
  16   4   8        0.50       10.90     11.38 o 
  17   4   8        0.79       -6.54     11.76 o 
 -23   5   8        1.23      -12.32     12.32 o 
 -22   5   8       27.58       29.62     13.57 o 
 -21   5   8        1.01       -9.68      9.68 o 
 -20   5   8       28.57       32.58      9.32 o 
 -19   5   8        0.52       -5.60      6.96 o 
 -18   5   8       53.07       59.42     15.06 o 
 -17   5   8       38.39       36.14      5.34 o 
 -16   5   8      102.10      120.52      8.69 o 
 -15   5   8       41.78       37.74     13.64 o 
 -14   5   8      141.44      155.52     14.55 o 
 -13   5   8      302.02      276.06     30.34 o 
 -12   5   8      145.90      162.01     10.67 o 
 -11   5   8        7.68       24.27      6.35 o 
 -10   5   8      207.99      232.01     11.85 o 
  -9   5   8        1.40       -0.88      5.02 o 
  -8   5   8        7.97        9.54      5.36 o 
  -7   5   8        0.40       -4.54     13.10 o 
  -6   5   8       74.46       63.13      7.31 o 
  -5   5   8       30.75       22.33      5.81 o 
  -4   5   8       30.27       37.58      7.00 o 
  -3   5   8       58.20       51.64      7.34 o 
  -2   5   8      272.03      248.39     15.49 o 
  -1   5   8        0.37       -5.51      5.51 o 
   0   5   8       10.56       16.01      7.07 o 
   1   5   8        8.27       17.90      7.19 o 
   2   5   8      175.67      174.36     12.56 o 
   3   5   8      168.96      159.51     16.52 o 
   4   5   8      228.30      240.50     26.33 o 
   5   5   8       87.90       77.57     17.96 o 
   6   5   8       14.13       30.29      8.40 o 
   7   5   8        0.88       -6.35      6.35 o 
   8   5   8       43.45       36.74      9.31 o 
   9   5   8       13.09       12.00      7.87 o 
  10   5   8       31.71       26.05      8.05 o 
  11   5   8        1.67        2.37      6.39 o 
  12   5   8        0.10        9.80      7.17 o 
  13   5   8       18.89       14.93     11.43 o 
  14   5   8        0.50        0.59     11.38 o 
  15   5   8        5.84       -3.06     22.29 o 
 -20   6   8       12.45       24.18     13.32 o 
 -19   6   8        2.74       -2.17     10.33 o 
 -18   6   8        1.28        0.31      8.00 o 
 -17   6   8        0.72        2.02     21.63 o 
 -16   6   8        2.21        2.07      5.52 o 
 -15   6   8       12.08       27.08      5.89 o 
 -14   6   8       48.57       62.01      9.87 o 
 -13   6   8       20.66        2.21      4.92 o 
 -12   6   8       22.76       24.10      9.79 o 
 -11   6   8       43.14       39.21      8.00 o 
 -10   6   8        0.89       -5.53      5.53 o 
  -9   6   8       15.15       10.91     12.11 o 
  -8   6   8        0.00        0.65      5.78 o 
  -7   6   8       39.46       29.23      7.58 o 
  -6   6   8       23.46       33.29      7.43 o 
  -5   6   8        1.20        0.20      5.76 o 
  -4   6   8        2.79       -1.97      6.25 o 
  -3   6   8       11.50        5.64      6.58 o 
  -2   6   8        0.35       -5.72      5.72 o 
  -1   6   8        2.28        0.22      6.24 o 
   0   6   8        0.02        2.76      6.78 o 
   1   6   8        6.56       11.41     10.20 o 
   2   6   8        0.42        1.97      7.44 o 
   3   6   8        0.00        8.86      7.99 o 
   4   6   8        0.86        0.84      7.90 o 
   5   6   8        3.13        8.93     11.48 o 
   6   6   8       22.17        0.49     15.40 o 
   7   6   8        2.83        6.86     13.85 o 
   8   6   8      111.29      111.19     14.06 o 
   9   6   8        3.79       17.68     10.91 o 
  10   6   8       15.55       15.37     12.03 o 
  11   6   8        8.84       11.45     12.43 o 
  12   6   8        0.06      -14.38     15.10 o 
 -15   7   8       20.49       30.07     11.69 o 
 -14   7   8        2.14       -1.13     11.34 o 
 -13   7   8       50.09       51.62      7.86 o 
 -12   7   8        4.23       12.34      6.59 o 
 -11   7   8       27.79       13.15      6.64 o 
 -10   7   8        7.82        7.07      6.16 o 
  -9   7   8        0.36       -3.24      5.95 o 
  -8   7   8       32.53       22.32      8.51 o 
  -7   7   8        3.36        4.11      7.24 o 
  -6   7   8        5.72       12.00     13.76 o 
  -5   7   8       19.11       18.16     12.89 o 
  -4   7   8        0.01       -6.70      6.70 o 
  -3   7   8        7.87       17.72      8.02 o 
  -2   7   8        0.82       -6.73      6.73 o 
  -1   7   8        3.15       -8.83      8.83 o 
   0   7   8       12.18       23.18      8.92 o 
   1   7   8        0.16       10.83      9.23 o 
   2   7   8        0.43        0.81     10.19 o 
   3   7   8        3.46        1.47     10.62 o 
   4   7   8        0.02        4.51     11.43 o 
   5   7   8       12.31       20.87     19.44 o 
   6   7   8       81.17       94.25     25.00 o 
 -27   1   9        1.11       -7.87     13.46 o 
 -26   1   9        0.00        3.55      9.04 o 
 -25   1   9        1.66       -3.25      7.80 o 
 -24   1   9        8.58       18.87      8.30 o 
 -23   1   9        0.85       -5.41      6.45 o 
 -22   1   9        3.45       12.37      7.11 o 
 -21   1   9       50.00       64.97      9.06 o 
 -20   1   9       74.11       65.94      5.71 o 
 -19   1   9       41.67       31.00      4.37 o 
 -18   1   9      167.63      155.72      4.88 o 
 -17   1   9       25.11       27.08      3.68 o 
 -16   1   9       29.94       29.95      3.66 o 
 -15   1   9        0.03        0.63      2.94 o 
 -14   1   9     1156.84     1086.18     17.27 o 
 -13   1   9      181.39      177.44      7.37 o 
 -12   1   9      468.56      438.63      9.25 o 
 -11   1   9      545.51      545.55     12.19 o 
 -10   1   9       26.91       20.09      4.00 o 
  -9   1   9      313.73      310.59      7.13 o 
  -8   1   9       13.84        9.50      2.54 o 
  -7   1   9      218.69      213.00      5.94 o 
  -6   1   9      184.72      193.95      5.84 o 
  -5   1   9       34.84       33.20      3.60 o 
  -4   1   9        4.19       -1.03      2.77 o 
  -3   1   9        0.61        3.11      2.39 o 
  -2   1   9       67.80       56.32      3.83 o 
  -1   1   9       20.40       25.71      2.67 o 
   0   1   9       51.12       53.88      3.42 o 
   1   1   9       15.88       13.02      2.56 o 
   2   1   9        9.19        5.06      2.68 o 
   3   1   9      618.60      613.22     11.31 o 
   4   1   9       14.51       11.41      3.05 o 
   5   1   9       65.80       72.78      4.47 o 
   6   1   9        0.59       -2.75      2.75 o 
   7   1   9        1.97        0.81      2.99 o 
   8   1   9      513.60      477.72     10.69 o 
   9   1   9        0.04       -2.07      3.50 o 
  10   1   9      318.21      293.39     13.87 o 
  11   1   9       84.93       95.03      7.30 o 
  12   1   9       13.24       17.25      6.41 o 
  13   1   9        1.65       -4.84      4.84 o 
  14   1   9        0.58        0.65      4.74 o 
  15   1   9       22.61       25.27      7.58 o 
  16   1   9       19.16       18.87      8.12 o 
  17   1   9        1.34        3.37      7.08 o 
  18   1   9        5.99        4.09      9.95 o 
 -27   2   9        1.50       11.04     14.28 o 
 -26   2   9        1.61        0.68     11.86 o 
 -25   2   9        2.01       25.00     11.47 o 
 -24   2   9       31.08       27.20     11.57 o 
 -23   2   9       10.12       30.59     10.50 o 
 -22   2   9        8.77        0.00      8.30 o 
 -21   2   9        7.58       -1.17      7.51 o 
 -20   2   9        4.83       -3.19      8.37 o 
 -19   2   9        6.00       10.04      3.83 o 
 -18   2   9       31.76       26.28      5.27 o 
 -17   2   9       46.53       58.95      5.85 o 
 -16   2   9      430.24      421.83      9.25 o 
 -15   2   9       73.76       76.57      4.36 o 
 -14   2   9      390.22      382.29      8.18 o 
 -13   2   9      537.88      515.84      9.26 o 
 -12   2   9      403.39      419.00     11.16 o 
 -11   2   9       70.97       74.16      4.24 o 
 -10   2   9       27.20       30.60      8.24 o 
  -9   2   9       41.44       31.25      6.44 o 
  -8   2   9      331.69      360.97     20.51 o 
  -7   2   9      521.96      544.00     28.54 o 
  -6   2   9       26.67       43.35      6.48 o 
  -5   2   9       83.31       73.81      3.77 o 
  -4   2   9       74.59       73.65      3.91 o 
  -3   2   9       33.18       35.34      3.26 o 
  -2   2   9       90.93       90.70      4.59 o 
  -1   2   9      273.44      281.61      7.88 o 
   0   2   9       27.15       33.27      4.52 o 
   1   2   9       60.48       57.05      3.93 o 
   2   2   9      177.59      173.55      5.94 o 
   3   2   9      312.53      312.53      9.71 o 
   4   2   9       71.36       82.71      4.99 o 
   5   2   9        0.00        1.11      3.12 o 
   6   2   9       21.42       24.87      5.30 o 
   7   2   9      497.07      493.42     14.70 o 
   8   2   9        0.02       -3.39      3.39 o 
   9   2   9      128.66      112.12      7.33 o 
  10   2   9       65.02       57.06      6.23 o 
  11   2   9       18.54       22.50      5.86 o 
  12   2   9       23.91       24.44      6.64 o 
  13   2   9        8.50       11.36      6.38 o 
  14   2   9        3.10        2.50      6.12 o 
  15   2   9        3.71        1.82      6.51 o 
  16   2   9       21.14       16.75      8.38 o 
  17   2   9        0.51        3.61      9.83 o 
  18   2   9        0.50      -11.14     11.14 o 
  19   2   9       21.38        6.37     15.67 o 
 -26   3   9        2.14       -6.62     12.43 o 
 -25   3   9        1.37        5.91     11.25 o 
 -24   3   9        1.89       19.58     11.04 o 
 -23   3   9        5.39        7.48      8.83 o 
 -22   3   9        4.29       14.49      9.01 o 
 -21   3   9        0.81       -0.57      7.44 o 
 -20   3   9       12.66       16.88      8.69 o 
 -19   3   9      127.68      113.71     13.71 o 
 -18   3   9       40.02       38.27      5.96 o 
 -17   3   9       50.18       52.03      5.94 o 
 -16   3   9        4.72        2.45      3.82 o 
 -15   3   9       94.59      103.96      5.91 o 
 -14   3   9       47.05       58.69      4.77 o 
 -13   3   9      170.39      198.35     11.06 o 
 -12   3   9       92.40      101.33      7.87 o 
 -11   3   9      108.10      116.52      7.94 o 
 -10   3   9       63.67       66.72      9.71 o 
  -9   3   9      169.06      180.66     13.12 o 
  -8   3   9        5.40        8.84      6.24 o 
  -7   3   9        0.02        0.76      8.01 o 
  -6   3   9       53.98       56.30      3.76 o 
  -5   3   9       12.83        9.93      4.27 o 
  -4   3   9      103.57      102.36      4.68 o 
  -3   3   9       10.18        9.35      2.93 o 
  -2   3   9       48.47       57.71      4.77 o 
  -1   3   9      585.35      556.57     11.91 o 
   0   3   9      956.51      909.30     16.63 o 
   1   3   9      271.09      257.32      9.50 o 
   2   3   9      165.55      168.27      8.14 o 
   3   3   9      318.67      384.07     12.27 o 
   4   3   9      260.55      263.82     10.75 o 
   5   3   9      172.24      182.35      8.74 o 
   6   3   9       99.84       93.21      7.12 o 
   7   3   9        0.89        3.55      4.62 o 
   8   3   9        0.04       -4.83      4.83 o 
   9   3   9       66.23       66.49      7.87 o 
  10   3   9       14.45        7.91      6.40 o 
  11   3   9        4.79       -1.54      5.38 o 
  12   3   9       30.76       36.92      8.99 o 
  13   3   9        0.18       -3.69      5.57 o 
  14   3   9       17.34       17.09      7.46 o 
  15   3   9        0.01       -3.74      6.90 o 
  16   3   9        5.76       11.05     10.23 o 
  17   3   9        8.62        2.63     14.03 o 
  18   3   9        1.73        0.04     17.48 o 
 -25   4   9       50.61       68.01     16.77 o 
 -24   4   9       20.57       67.94     14.92 o 
 -23   4   9        0.00       -4.24     10.01 o 
 -22   4   9        6.12       -3.67      9.08 o 
 -21   4   9        4.02       12.71      8.79 o 
 -20   4   9        0.41       12.71      8.33 o 
 -19   4   9        1.14       -6.55      6.55 o 
 -18   4   9       23.49       25.17      9.49 o 
 -17   4   9        0.07       -3.81      5.37 o 
 -16   4   9        0.40        8.53      5.41 o 
 -15   4   9       20.41       13.77      5.38 o 
 -14   4   9       56.03       49.23     12.85 o 
 -13   4   9       62.07       61.59      5.44 o 
 -12   4   9      217.46      217.95      8.46 o 
 -11   4   9      135.14      137.92      6.78 o 
 -10   4   9       20.44       22.94      3.88 o 
  -9   4   9      296.82      307.67      7.90 o 
  -8   4   9       27.48       22.80      3.05 o 
  -7   4   9        3.34        3.89      2.62 o 
  -6   4   9        5.55        6.22      2.85 o 
  -5   4   9        1.71        1.23      2.87 o 
  -4   4   9        0.45        1.11      7.10 o 
  -3   4   9      142.77      142.50      6.89 o 
  -2   4   9       52.13       36.83      4.67 o 
  -1   4   9       22.21       31.66     14.90 o 
   0   4   9       35.07       36.77      6.85 o 
   1   4   9      230.62      221.56     12.01 o 
   2   4   9       22.74       11.65      6.37 o 
   3   4   9        0.37       -5.59      5.59 o 
   4   4   9      172.37      153.43     11.52 o 
   5   4   9       97.60      102.58     10.38 o 
   6   4   9        2.40       -1.11      5.82 o 
   7   4   9       65.63       57.28      9.27 o 
   8   4   9        1.31       -1.44      6.33 o 
   9   4   9        3.79        2.71      5.45 o 
  10   4   9        0.33        4.07      5.40 o 
  11   4   9       19.28        6.97      6.51 o 
  12   4   9       38.49       25.86      8.20 o 
  13   4   9       17.23        5.20      7.38 o 
  14   4   9        1.94        1.75     10.91 o 
  15   4   9        6.24       12.44     14.58 o 
  16   4   9        1.54        9.29     19.23 o 
 -22   5   9        0.00        8.37     10.22 o 
 -21   5   9       12.26        7.51     10.50 o 
 -20   5   9        3.26        0.93      8.69 o 
 -19   5   9        5.53       -0.43      8.33 o 
 -18   5   9        4.55       -0.29      4.77 o 
 -17   5   9       45.98       40.79      4.91 o 
 -16   5   9      100.15      110.90     14.33 o 
 -15   5   9       13.10       23.13      6.57 o 
 -14   5   9       49.99       51.48     10.04 o 
 -13   5   9       75.49       83.19      8.29 o 
 -12   5   9      228.50      229.26     25.74 o 
 -11   5   9      164.11      140.17     17.22 o 
 -10   5   9       10.85       14.50      7.28 o 
  -9   5   9       55.63       65.60      7.29 o 
  -8   5   9        7.17       -4.66      4.66 o 
  -7   5   9       16.14       12.64      5.48 o 
  -6   5   9        1.71       -1.02      6.77 o 
  -5   5   9        0.95        1.22      4.84 o 
  -4   5   9       38.05       32.36      6.68 o 
  -3   5   9        0.11        1.49      5.35 o 
  -2   5   9        0.33       11.82      6.08 o 
  -1   5   9       10.25       20.76      7.03 o 
   0   5   9        8.34       15.53      6.98 o 
   1   5   9       36.35       41.36      8.55 o 
   2   5   9       25.07       19.81      7.44 o 
   3   5   9        0.33       -4.65      6.35 o 
   4   5   9       57.18       48.14      9.24 o 
   5   5   9       29.99       40.94      8.91 o 
   6   5   9       52.57       48.33      9.51 o 
   7   5   9        8.00        2.02      7.54 o 
   8   5   9       68.84       76.82     11.05 o 
   9   5   9        3.28        6.43      6.40 o 
  10   5   9       21.85       27.35      8.12 o 
  11   5   9        1.93        2.25      7.33 o 
  12   5   9        5.07        7.03     10.54 o 
  13   5   9        4.52      -16.41     16.41 o 
 -19   6   9        8.25       15.10     11.07 o 
 -18   6   9        9.48        0.04      8.87 o 
 -17   6   9        0.20       -3.38      6.57 o 
 -16   6   9        6.63       12.87      6.04 o 
 -15   6   9        7.30       20.11      5.67 o 
 -14   6   9       86.28      104.44     19.74 o 
 -13   6   9       11.63       15.68      7.39 o 
 -12   6   9        9.32        6.37     10.75 o 
 -11   6   9       29.33       44.10     10.54 o 
 -10   6   9        9.63        5.97      6.29 o 
  -9   6   9       14.49       12.29      6.77 o 
  -8   6   9        1.33       -3.17      7.67 o 
  -7   6   9        0.19       -1.24      8.74 o 
  -6   6   9        3.83       -6.30      6.30 o 
  -5   6   9        0.36        2.33      6.10 o 
  -4   6   9        5.21       -0.84      5.65 o 
  -3   6   9       46.59       44.44     12.41 o 
  -2   6   9       46.61       36.94     15.06 o 
  -1   6   9       39.00       43.53      9.25 o 
   0   6   9        7.11       20.04     20.21 o 
   1   6   9        2.59       -0.34      9.45 o 
   2   6   9       14.03       16.45      8.54 o 
   3   6   9        9.09        8.80      8.48 o 
   4   6   9        1.49       -3.67      8.26 o 
   5   6   9        4.91       20.70     16.02 o 
   6   6   9        5.19        2.04     12.23 o 
   7   6   9       21.71       15.76     10.22 o 
   8   6   9        8.61       -7.55     15.77 o 
   9   6   9       18.00       14.21     19.69 o 
  10   6   9        0.12        7.41     17.55 o 
 -13   7   9        8.84       13.34      9.71 o 
 -12   7   9        0.31       -6.36      6.36 o 
 -11   7   9        6.96        1.94      6.47 o 
 -10   7   9        0.00       -9.62     10.49 o 
  -9   7   9        2.34       -1.20      7.25 o 
  -8   7   9       24.66       13.87      8.44 o 
  -7   7   9       17.97       23.59      8.38 o 
  -6   7   9       16.52       34.18     17.06 o 
  -5   7   9        8.05       -1.38      7.47 o 
  -4   7   9       59.98       69.62     12.09 o 
  -3   7   9        5.60        5.79      7.89 o 
  -2   7   9        1.52       -3.67     10.88 o 
  -1   7   9        1.36       -3.82     12.64 o 
   0   7   9        1.49       -1.05      9.90 o 
   1   7   9        0.03       -5.48     10.18 o 
   2   7   9       17.79       28.33     12.85 o 
   3   7   9        1.45       15.03     18.27 o 
   4   7   9        2.16        3.35     20.01 o 
 -26   0  10        3.65      -12.36     12.36 o 
 -25   0  10       21.68       32.22     12.64 o 
 -24   0  10        0.04       -9.44      9.44 o 
 -23   0  10        0.05        3.56     10.68 o 
 -22   0  10       88.24       79.97     13.82 o 
 -21   0  10       53.13       42.25      7.55 o 
 -20   0  10        4.34       -5.39      5.39 o 
 -19   0  10       19.93       20.16      6.18 o 
 -18   0  10       11.74        8.08      7.30 o 
 -16   0  10        5.65       -3.23      7.60 o 
 -15   0  10       87.51       93.90      4.59 o 
 -14   0  10     2572.87     2608.84     37.23 o 
 -13   0  10       93.90      115.16      5.37 o 
 -12   0  10     1334.03     1317.74     39.31 o 
 -11   0  10      418.49      413.85     18.02 o 
 -10   0  10     2018.78     1985.07     53.48 o 
  -9   0  10      120.26       94.61      9.29 o 
  -8   0  10      157.43      175.96     12.03 o 
  -7   0  10      312.34      311.56      8.38 o 
  -6   0  10      766.80      755.32     12.78 o 
  -5   0  10      196.61      245.95      6.85 o 
  -4   0  10        6.56        8.88      3.42 o 
  -3   0  10      194.05      221.67      8.85 o 
  -2   0  10      457.18      458.38     13.27 o 
   0   0  10      129.93      149.96      7.01 o 
   1   0  10       27.80       29.35      4.36 o 
   2   0  10        0.32       -0.89      3.93 o 
   3   0  10       47.11       66.88      5.84 o 
   4   0  10        0.30        3.56      6.05 o 
   5   0  10      343.95      327.97     11.63 o 
   6   0  10      632.32      639.71     17.00 o 
   7   0  10        5.55        5.95      5.17 o 
   8   0  10      102.76       98.09      8.11 o 
   9   0  10       16.77       15.03      9.22 o 
  10   0  10      167.08      169.92     12.66 o 
  11   0  10        2.09       -5.79      5.79 o 
  12   0  10        0.89        0.34      6.72 o 
  13   0  10       34.43       30.20      9.10 o 
  14   0  10      121.39      136.73     19.94 o 
  15   0  10       10.69       11.07     14.60 o 
  16   0  10      103.36       67.12     19.76 o 
 -27   1  10        9.73       -6.30     12.92 o 
 -26   1  10        0.00       -4.39      9.17 o 
 -25   1  10       10.23        2.97      8.59 o 
 -24   1  10        8.61        3.30      7.77 o 
 -23   1  10        2.43       -6.94      8.55 o 
 -22   1  10        2.72        2.24      8.97 o 
 -21   1  10        0.00        0.85      5.06 o 
 -20   1  10        4.25        7.97      4.79 o 
 -19   1  10       19.65        9.19      4.30 o 
 -18   1  10        0.85       -2.17      5.35 o 
 -17   1  10      365.98      370.97     13.53 o 
 -16   1  10       72.40       57.82      5.14 o 
 -15   1  10        4.35        5.15      3.44 o 
 -14   1  10      168.10      183.68      9.29 o 
 -13   1  10       58.00       47.60      7.28 o 
 -12   1  10      141.16      132.65      7.72 o 
 -11   1  10       79.70       71.85      5.69 o 
 -10   1  10       28.98       29.51      8.90 o 
  -9   1  10        0.86       -0.45      1.73 o 
  -8   1  10        1.90        2.63      2.11 o 
  -7   1  10      295.23      278.32      8.15 o 
  -6   1  10       32.46       24.21      4.96 o 
  -5   1  10       42.01       51.33      4.37 o 
  -4   1  10       12.25        6.31      2.76 o 
  -3   1  10       59.57       48.01      3.78 o 
  -2   1  10       25.06       29.47      3.57 o 
  -1   1  10       61.43       62.87      4.41 o 
   0   1  10       43.33       44.34      3.50 o 
   1   1  10        6.65       11.26      3.26 o 
   2   1  10        3.16        0.13      2.36 o 
   3   1  10      139.92      127.70      5.77 o 
   4   1  10      115.37      112.54      5.64 o 
   5   1  10       13.85       16.44      3.35 o 
   6   1  10        9.57       11.71      3.34 o 
   7   1  10       16.26       11.98      3.82 o 
   8   1  10       10.82        5.54      5.14 o 
   9   1  10        0.29       -1.56      4.14 o 
  10   1  10       18.19       16.86      5.07 o 
  11   1  10        0.61        0.76      5.37 o 
  12   1  10       25.71       23.16      6.79 o 
  13   1  10       41.58       61.12      8.57 o 
  14   1  10        7.77        8.56      8.83 o 
  15   1  10       47.76       36.91     15.60 o 
  16   1  10        2.42       16.70     17.48 o 
 -26   2  10       98.65      137.51     19.41 o 
 -25   2  10       28.83       23.86     12.00 o 
 -24   2  10       33.79       34.36     12.32 o 
 -23   2  10       28.46        6.66      9.51 o 
 -22   2  10      120.29      126.94     14.38 o 
 -21   2  10        5.42        8.11      6.30 o 
 -20   2  10       29.67       22.03      4.50 o 
 -19   2  10      129.68      132.08     14.60 o 
 -18   2  10       65.76       51.48      7.23 o 
 -17   2  10      113.57      116.59      7.11 o 
 -16   2  10       19.35       23.24      6.90 o 
 -15   2  10        3.72       -2.35      3.63 o 
 -14   2  10        3.98        3.42      2.57 o 
 -13   2  10      371.86      371.73      9.89 o 
 -12   2  10        4.87        3.94      4.86 o 
 -11   2  10       25.13       24.25     18.35 o 
 -10   2  10      144.63      173.04     26.62 o 
  -9   2  10       44.97       52.38      6.89 o 
  -8   2  10       10.09       16.46      5.73 o 
  -7   2  10       95.98      106.39     11.22 o 
  -6   2  10       28.95       27.23      2.59 o 
  -5   2  10       60.32       64.73      3.53 o 
  -4   2  10       35.00       35.90      3.23 o 
  -3   2  10       65.73       51.67      5.50 o 
  -2   2  10      305.58      334.07     16.17 o 
  -1   2  10       91.72      104.63      5.37 o 
   0   2  10       22.58       16.19      3.63 o 
   1   2  10       89.33       85.52      4.84 o 
   2   2  10      413.23      469.23      9.77 o 
   3   2  10       54.53       68.23      4.54 o 
   4   2  10       65.64       73.52      5.87 o 
   5   2  10       92.50       73.69      5.71 o 
   6   2  10      122.56      111.64      6.80 o 
   7   2  10        9.11        9.68      5.43 o 
   8   2  10        0.15       -1.28      5.43 o 
   9   2  10        0.40        1.96      5.32 o 
  10   2  10      181.77      196.99     17.03 o 
  11   2  10        1.25        7.51      5.84 o 
  12   2  10        1.47        2.97      6.06 o 
  13   2  10        6.90        9.68      6.50 o 
  14   2  10       25.26       25.33      8.16 o 
  15   2  10        3.82        4.74      7.97 o 
 -26   3  10        7.80       25.28     14.21 o 
 -25   3  10       14.62       11.75     12.18 o 
 -24   3  10       53.84       26.70     11.57 o 
 -23   3  10       12.97       14.81      9.47 o 
 -22   3  10        0.07       -6.48      8.26 o 
 -21   3  10        2.57       -1.71      7.90 o 
 -20   3  10        4.92        1.39      7.66 o 
 -19   3  10        9.71       -0.06      5.74 o 
 -18   3  10        0.34       -0.98      5.37 o 
 -17   3  10        4.07        4.79      5.15 o 
 -16   3  10       42.59       39.00      5.17 o 
 -15   3  10       86.85      100.28      6.08 o 
 -14   3  10        5.98        3.50      3.37 o 
 -13   3  10        1.94        5.22      5.42 o 
 -12   3  10      138.09      139.31      9.40 o 
 -11   3  10        1.53        3.96      5.02 o 
 -10   3  10        0.29       -9.57     10.90 o 
  -9   3  10        8.93       13.42     13.37 o 
  -8   3  10       55.55       55.67      8.31 o 
  -7   3  10      165.60      174.90     11.77 o 
  -6   3  10        1.87       -4.32      5.69 o 
  -5   3  10       25.90       21.35      4.95 o 
  -4   3  10       16.51       11.89      2.92 o 
  -3   3  10        0.49        0.77      2.76 o 
  -2   3  10       72.54       80.25      5.51 o 
  -1   3  10       70.77       62.52      4.85 o 
   0   3  10      167.44      174.61      7.26 o 
   1   3  10        9.61       19.93      5.76 o 
   2   3  10      142.83      135.02     10.08 o 
   3   3  10      124.08      103.01      9.06 o 
   4   3  10      351.22      357.44     15.69 o 
   5   3  10       33.95       57.27      8.16 o 
   6   3  10      255.62      241.92     13.96 o 
   7   3  10       29.23       34.04      6.46 o 
   8   3  10       11.91        5.37      5.53 o 
   9   3  10        2.35        5.93      5.71 o 
  10   3  10        2.18        1.78      5.75 o 
  11   3  10       12.66        7.67      6.04 o 
  12   3  10        6.43       12.15      6.65 o 
  13   3  10        5.34       11.63      7.61 o 
  14   3  10       17.70       15.15     10.00 o 
  15   3  10        8.23       15.49     13.67 o 
  16   3  10        1.36       -8.33     13.21 o 
 -24   4  10       35.71       53.77     13.49 o 
 -23   4  10       17.90       10.33      9.86 o 
 -22   4  10        8.24        2.42      9.51 o 
 -21   4  10        0.86        3.52      8.37 o 
 -20   4  10       41.69       74.70     11.36 o 
 -19   4  10      100.38      104.93     11.43 o 
 -18   4  10       72.63       73.70      9.61 o 
 -17   4  10        0.10       -0.43      5.55 o 
 -16   4  10        1.09       -4.06      4.57 o 
 -15   4  10       14.66       16.24      7.99 o 
 -14   4  10       12.43       16.71     10.08 o 
 -13   4  10       56.93       70.53      9.73 o 
 -12   4  10      516.87      513.24     19.84 o 
 -11   4  10       16.58       24.88      8.08 o 
 -10   4  10       10.74        5.17      7.47 o 
  -9   4  10      158.53      129.67     19.65 o 
  -8   4  10       27.76       35.70      8.16 o 
  -7   4  10      339.70      325.49      7.34 o 
  -6   4  10       39.16       36.10      3.51 o 
  -5   4  10        0.00       -3.93      3.93 o 
  -4   4  10      257.37      273.15     13.14 o 
  -3   4  10        3.81        0.21      4.77 o 
  -2   4  10       13.09       22.60      6.08 o 
  -1   4  10       10.86       12.41      5.72 o 
   0   4  10        0.12       -5.12      5.12 o 
   1   4  10        0.96       -1.25      5.68 o 
   2   4  10      121.30      141.20     10.74 o 
   3   4  10        1.89        2.62      5.91 o 
   4   4  10        4.75        0.82      6.17 o 
   5   4  10        8.87        3.55     10.56 o 
   6   4  10        3.03        3.10      6.71 o 
   7   4  10       61.17       58.30      9.53 o 
   8   4  10      115.21      119.69      9.98 o 
   9   4  10        0.89        4.37      6.26 o 
  10   4  10        2.58       11.84      6.97 o 
  11   4  10        0.92       -7.20      7.20 o 
  12   4  10        0.29        4.99      7.74 o 
  13   4  10        5.54        5.48     13.67 o 
  14   4  10        3.86      -12.43     12.68 o 
 -19   5  10        1.61        6.94      6.69 o 
 -15   5  10       14.33        7.50      5.49 o 
 -14   5  10        3.04       -0.01      4.76 o 
 -13   5  10        0.04        1.54      4.49 o 
 -12   5  10        5.41       -3.00      6.57 o 
 -11   5  10       91.39      106.97      7.60 o 
 -10   5  10        4.48       -2.19      4.35 o 
  -9   5  10      104.21       95.91      8.60 o 
  -8   5  10      160.46      142.70      8.76 o 
  -7   5  10       29.66       37.06     13.33 o 
  -6   5  10       47.73       62.07     12.92 o 
  -5   5  10       18.29       13.93     10.34 o 
  -4   5  10        1.87        2.38      5.33 o 
  -3   5  10        2.22       -1.95      5.74 o 
  -2   5  10        4.12       13.87     11.30 o 
  -1   5  10        1.45        2.83      6.93 o 
   0   5  10       49.37       55.41     13.30 o 
   1   5  10        0.14        5.93      6.76 o 
   2   5  10        0.12       -5.74      9.06 o 
   3   5  10        0.88        3.14      6.87 o 
   4   5  10        6.46        1.03      8.01 o 
   5   5  10        5.72       -3.60      7.13 o 
   6   5  10       14.03       11.90      7.65 o 
   7   5  10        5.48       12.75      8.25 o 
   8   5  10       81.34       87.83     12.31 o 
   9   5  10        9.15        0.58      7.18 o 
  10   5  10       21.94       30.29     11.55 o 
  11   5  10       11.95       35.86     18.37 o 
 -13   6  10        0.16       -7.55     11.89 o 
 -12   6  10       38.55       69.54     18.66 o 
 -11   6  10        0.00       -9.01     11.61 o 
 -10   6  10       32.05       34.22     15.67 o 
  -9   6  10        8.89        7.04      6.01 o 
  -8   6  10        0.11       -8.05      8.28 o 
  -7   6  10        0.03        2.67     12.39 o 
  -6   6  10        0.13       -0.97      5.75 o 
  -5   6  10        7.26        0.53      5.99 o 
  -4   6  10        5.70        7.71      6.19 o 
  -3   6  10       20.96       27.31      7.77 o 
  -2   6  10       11.30       24.35      8.03 o 
  -1   6  10        5.47        2.94      8.33 o 
   0   6  10        0.74        1.05      7.39 o 
   1   6  10        1.63        4.15     10.97 o 
   2   6  10       24.66       40.99     11.11 o 
   3   6  10        1.61        6.77     12.73 o 
   4   6  10       11.46       15.34     17.66 o 
   5   6  10       46.94       51.86     18.34 o 
   6   6  10        1.42        0.38      9.61 o 
   7   6  10        4.77       28.88     19.30 o 
   8   6  10        4.84       -6.48     16.49 o 
  -9   7  10        1.21        0.61     15.10 o 
  -8   7  10        2.09      -14.71     14.71 o 
  -7   7  10        9.84       17.66     15.56 o 
  -6   7  10        0.33       -1.72     11.06 o 
  -5   7  10       21.42       17.00      8.24 o 
  -4   7  10        2.18       -2.84      7.58 o 
  -3   7  10        2.34       -6.87      6.87 o 
  -2   7  10       16.38        9.37      9.44 o 
  -1   7  10        0.13       -3.13      9.55 o 
   0   7  10        0.05       -0.31     10.38 o 
 -26   1  11       48.70       59.53     16.56 o 
 -25   1  11        7.95        8.08     10.86 o 
 -24   1  11        1.52        0.28     10.82 o 
 -23   1  11        2.80       -2.42      8.62 o 
 -22   1  11       11.38       10.37      5.47 o 
 -21   1  11       40.48       45.56      6.01 o 
 -20   1  11       22.67       24.11     10.93 o 
 -19   1  11        0.44       -8.58      8.58 o 
 -18   1  11      137.56      149.65     13.82 o 
 -17   1  11      255.68      237.60     16.17 o 
 -14   1  11      447.68      424.81     12.70 o 
 -13   1  11       18.28       26.30      4.48 o 
 -12   1  11      411.48      450.81     10.93 o 
 -11   1  11      248.66      255.47      7.92 o 
 -10   1  11       26.26       32.15      5.60 o 
  -9   1  11        5.98        4.74      3.36 o 
  -8   1  11        0.00        4.03      2.77 o 
  -7   1  11       31.09       26.59      4.93 o 
  -6   1  11        3.01       -1.14      7.39 o 
  -5   1  11      131.76      125.02      6.29 o 
  -4   1  11        4.22        1.99      2.87 o 
  -3   1  11       23.32       27.50      3.59 o 
  -2   1  11        1.70        4.86      3.21 o 
  -1   1  11        3.89       10.61      2.52 o 
   0   1  11       13.43       24.54      3.34 o 
   1   1  11        7.60        4.58      2.72 o 
   2   1  11        5.20        2.22      2.30 o 
   3   1  11       25.53       23.33      3.67 o 
   4   1  11        1.32       -2.77      3.06 o 
   5   1  11       46.97       39.24      6.01 o 
   6   1  11       19.50       16.35      5.19 o 
   7   1  11       16.16       13.99      5.30 o 
   8   1  11       25.78       27.17      6.31 o 
   9   1  11       21.64       18.01      9.75 o 
  10   1  11       49.78       50.35      7.92 o 
  11   1  11        4.05        9.18      7.79 o 
  12   1  11        1.94       -0.81      7.09 o 
  13   1  11        0.02       -3.84      8.41 o 
  14   1  11       15.75       13.49     14.92 o 
 -26   2  11       16.28        2.31     13.25 o 
 -25   2  11        3.81        5.06     10.97 o 
 -24   2  11        2.21        0.21     10.47 o 
 -23   2  11       12.93       -7.55      8.79 o 
 -22   2  11        7.46        9.58      5.89 o 
 -21   2  11        2.06        6.74      4.45 o 
 -20   2  11       11.45        5.79      7.96 o 
 -19   2  11       63.88       60.43      7.78 o 
 -18   2  11        2.28        0.08      5.36 o 
 -17   2  11        0.17        1.67      5.07 o 
 -16   2  11        1.51       -4.31      8.69 o 
 -15   2  11       25.84       29.45     10.11 o 
 -14   2  11        4.97        5.37      3.15 o 
 -13   2  11       68.95       67.83     10.54 o 
 -12   2  11       38.65       53.27      9.86 o 
 -11   2  11      435.76      445.27     16.15 o 
 -10   2  11      166.04      145.56      9.73 o 
  -9   2  11       82.23       98.85      8.42 o 
  -8   2  11       43.69       55.30     12.25 o 
  -7   2  11       12.56       11.10      6.34 o 
  -6   2  11       34.17       31.38      3.00 o 
  -5   2  11       10.52        8.63      2.81 o 
  -4   2  11      239.15      221.64      6.72 o 
  -3   2  11       86.50       84.04      5.59 o 
  -2   2  11       51.49       51.31      5.91 o 
  -1   2  11      179.37      191.16      7.09 o 
   0   2  11       22.73       22.06      4.71 o 
   1   2  11        6.69       18.98      4.86 o 
   2   2  11       71.91       78.40      7.66 o 
   3   2  11       14.35        3.59      7.38 o 
   4   2  11       89.37       70.82      8.43 o 
   5   2  11       22.44       21.10      5.63 o 
   6   2  11        5.63        0.77      4.70 o 
   7   2  11       27.90       31.49      6.44 o 
   8   2  11       23.05       30.80      6.77 o 
   9   2  11        8.71        7.46      6.14 o 
  10   2  11       31.56       22.05      7.68 o 
  11   2  11        1.53        7.32      8.85 o 
  12   2  11       31.72       19.46     10.30 o 
  13   2  11        1.43       -1.08      9.47 o 
 -25   3  11        6.18       25.60     12.32 o 
 -24   3  11      107.65      155.24     16.81 o 
 -23   3  11        5.45       -1.39      9.40 o 
 -22   3  11        4.17       15.60      9.36 o 
 -21   3  11        9.31       12.18      8.58 o 
 -20   3  11       32.20       40.66      9.26 o 
 -19   3  11        1.95        2.60      5.68 o 
 -18   3  11        0.32       -3.27      4.82 o 
 -17   3  11        1.93       -0.97      4.44 o 
 -16   3  11        0.03        1.46      3.79 o 
 -15   3  11        0.89        2.60     10.08 o 
 -14   3  11        5.06        9.90     10.68 o 
 -13   3  11        0.16       -8.95      8.95 o 
 -12   3  11       45.06       45.46      7.90 o 
 -11   3  11        8.01       10.29      8.76 o 
 -10   3  11        5.54       -7.76      7.76 o 
  -9   3  11      525.89      565.28     27.99 o 
  -8   3  11       60.74       70.09      9.12 o 
  -7   3  11      618.89      613.82     49.72 o 
  -6   3  11       14.22       -1.46      6.78 o 
  -5   3  11      314.60      309.87     10.39 o 
  -4   3  11      235.20      207.67      6.58 o 
  -3   3  11       16.73       20.49      4.42 o 
  -2   3  11       14.57       21.69      4.87 o 
  -1   3  11       31.96       27.52      6.69 o 
   0   3  11       88.93       81.68      8.05 o 
   1   3  11       55.39       41.05      6.88 o 
   2   3  11      265.91      235.03     12.61 o 
   3   3  11       42.95       46.16      7.79 o 
   4   3  11       92.96      100.52     11.48 o 
   5   3  11        4.00        5.78      7.82 o 
   6   3  11       12.31       11.65      5.70 o 
   7   3  11       15.89       19.82      6.17 o 
   8   3  11        2.60       -3.47      6.00 o 
   9   3  11       16.11        5.97      6.39 o 
  10   3  11        3.10        6.04      6.60 o 
  11   3  11        2.14       -1.75      6.96 o 
  12   3  11       21.04       15.32     10.45 o 
 -12   4  11       34.40       12.78     10.04 o 
 -11   4  11       65.63       51.91     13.28 o 
 -10   4  11        1.41       -0.43     13.17 o 
  -9   4  11       60.48       64.17      9.40 o 
  -8   4  11      170.03      162.45     19.64 o 
  -7   4  11        8.07        7.76      9.90 o 
  -6   4  11       50.99       44.51      4.80 o 
  -5   4  11      114.71      103.52      7.11 o 
  -4   4  11       21.64       17.73      5.56 o 
  -3   4  11       25.32       19.29      5.91 o 
  -2   4  11      173.62      172.73     20.60 o 
  -1   4  11      173.76      181.25     22.93 o 
   0   4  11       49.37       38.11      7.36 o 
   1   4  11        2.95        3.42      7.76 o 
   2   4  11       59.50       74.27      9.22 o 
   3   4  11       23.05       23.13     10.20 o 
   4   4  11      126.23      126.37     21.77 o 
   5   4  11        1.69       -1.48      6.27 o 
   6   4  11       46.58       45.69     10.33 o 
   7   4  11        9.80        8.10      6.48 o 
   8   4  11       24.40       25.39      7.45 o 
   9   4  11       86.35       71.24      9.81 o 
  10   4  11       93.02      103.48     14.12 o 
  11   4  11       15.85       13.85     13.85 o 
 -10   5  11       69.55       77.12     15.92 o 
  -9   5  11       72.33       87.63     16.56 o 
  -8   5  11       20.10       11.86     11.61 o 
  -7   5  11        0.55        6.83      4.63 o 
  -6   5  11        5.34       -3.45      6.23 o 
  -5   5  11        0.62        4.42      4.53 o 
  -4   5  11       35.67       39.82      6.76 o 
  -3   5  11        0.62        1.28      5.98 o 
  -2   5  11        2.39       -0.35      6.39 o 
  -1   5  11        0.39       -6.25      7.90 o 
   0   5  11        5.78       -0.94      6.70 o 
   1   5  11        0.58       -6.40      6.92 o 
   2   5  11        8.41       -3.87      7.05 o 
   3   5  11        1.39      -12.31     12.91 o 
   4   5  11        0.67        3.44     17.48 o 
   5   5  11        0.13        3.48      7.13 o 
   6   5  11        0.76        3.17     17.61 o 
   7   5  11       32.21       64.31     18.59 o 
   8   5  11       19.16       15.45     15.42 o 
   9   5  11        2.53       -7.66     13.99 o 
  -7   6  11       30.78       41.77     16.70 o 
  -6   6  11       42.20       68.97     18.48 o 
  -5   6  11        4.48       -5.18      5.72 o 
  -4   6  11        4.86        0.50      6.19 o 
  -3   6  11        0.05       11.38      7.09 o 
  -2   6  11        0.07        5.89     10.59 o 
  -1   6  11        5.03        1.52      7.56 o 
   0   6  11       15.64       -0.82      8.13 o 
   1   6  11        2.15        4.66      9.03 o 
   2   6  11        7.17        4.88      9.32 o 
   3   6  11        0.00       -8.99      8.99 o 
   4   6  11       15.73       42.87     24.37 o 
   5   6  11       41.56       29.20     19.16 o 
 -23   0  12       89.80      130.82     15.03 o 
 -22   0  12       12.50        1.74      9.65 o 
 -21   0  12      114.84      127.93     13.25 o 
 -20   0  12        8.69       18.02      8.65 o 
  -8   0  12       33.92       48.10      8.26 o 
  -7   0  12      176.49      200.96     13.67 o 
  -6   0  12        0.61        2.39      6.02 o 
  -5   0  12        0.47       -2.16      2.16 o 
  -4   0  12       92.60      100.45      6.27 o 
  -3   0  12      124.59      111.80      8.83 o 
  -2   0  12        3.13       11.89      5.06 o 
  -1   0  12        5.05       13.98      4.47 o 
   0   0  12      124.91      157.34     14.31 o 
   1   0  12       11.73       15.10      7.87 o 
   2   0  12      135.06      131.92     14.31 o 
   3   0  12       52.32       47.04     11.00 o 
   4   0  12       48.11       49.96     11.50 o 
   5   0  12       29.53       32.69     11.07 o 
   6   0  12        0.10        7.48      9.04 o 
   7   0  12        1.03        9.29      9.83 o 
   8   0  12        4.10       -5.48      9.08 o 
   9   0  12        7.28       23.46     12.28 o 
  10   0  12        2.67       10.65      9.40 o 
  11   0  12        9.40       13.96     13.32 o 
  12   0  12        1.14       16.06     12.75 o 
 -26   1  12       43.40       50.60     16.41 o 
 -25   1  12       11.41       11.54     13.00 o 
 -24   1  12       47.53       44.40     13.39 o 
 -23   1  12        4.71       -7.23      7.23 o 
 -22   1  12        2.16        4.15      6.49 o 
 -21   1  12        0.06       -2.57      5.94 o 
 -20   1  12       29.81       23.39     10.15 o 
 -19   1  12        0.37        3.49     10.18 o 
 -18   1  12        7.08        9.47      9.33 o 
 -10   1  12      146.53      144.24      9.68 o 
  -9   1  12       62.32       76.53      6.12 o 
  -8   1  12      142.36      148.38      7.48 o 
  -7   1  12        6.57       14.29      6.71 o 
  -6   1  12       10.67       10.91      5.07 o 
  -5   1  12       41.56       32.26      4.79 o 
  -4   1  12      250.05      297.85     15.99 o 
  -3   1  12       35.44       28.24      5.17 o 
  -2   1  12        5.74        4.23      4.23 o 
  -1   1  12        0.83        1.67      4.41 o 
   0   1  12        0.10        1.02      4.45 o 
   1   1  12       54.36       49.69      6.94 o 
   2   1  12       14.25       17.72      5.34 o 
   3   1  12       20.61       19.28      7.96 o 
   4   1  12       58.44       61.33      8.50 o 
   5   1  12       15.48        4.32      6.03 o 
   6   1  12        6.92       17.59      7.15 o 
   7   1  12       28.48       43.88      8.74 o 
   8   1  12        1.65        7.86      7.12 o 
   9   1  12       16.89       15.75     16.49 o 
  10   1  12        0.80        3.73      9.44 o 
  11   1  12        5.34        3.50      8.32 o 
 -25   2  12        5.81        5.73     11.07 o 
 -24   2  12       44.92       49.92     13.14 o 
 -23   2  12       15.62       26.43      7.09 o 
 -22   2  12        0.00       -6.82      6.82 o 
 -21   2  12        0.27       -1.23      6.57 o 
 -20   2  12        5.30       -7.44     10.22 o 
 -19   2  12       25.44        6.48     11.04 o 
 -18   2  12       45.23       23.46     11.00 o 
 -17   2  12       25.42       37.78     11.32 o 
 -16   2  12       12.12       23.96     10.15 o 
  -9   2  12      283.02      307.24     18.34 o 
  -8   2  12        0.01       -5.31      6.80 o 
  -7   2  12      447.81      434.34      9.27 o 
  -6   2  12        0.06        1.71      2.77 o 
  -5   2  12      332.02      320.19     15.31 o 
  -4   2  12        1.70        2.51      4.17 o 
  -3   2  12       85.16       73.64      8.39 o 
  -2   2  12      103.87      104.35      7.92 o 
  -1   2  12      122.58      123.83     15.17 o 
   0   2  12       90.16       92.87      8.22 o 
   1   2  12        4.86        6.73      5.67 o 
   2   2  12      142.59      151.79     13.60 o 
   3   2  12        0.58       -4.38      5.45 o 
   4   2  12      170.28      172.53     10.04 o 
   5   2  12       26.10       25.99      7.57 o 
   6   2  12       13.90       42.58      8.66 o 
   7   2  12       12.29       29.79      7.87 o 
   8   2  12        1.15        5.24      8.72 o 
   9   2  12      114.18      133.39     32.86 o 
  10   2  12        1.03        4.94      8.81 o 
  11   2  12        8.23        9.15     13.21 o 
 -18   3  12       10.93        9.04     12.03 o 
 -17   3  12        7.30       15.27     11.82 o 
 -16   3  12        1.24        1.82     10.61 o 
 -15   3  12        0.55        2.60     10.72 o 
 -14   3  12        3.13       20.47     10.57 o 
 -13   3  12        4.33        2.03      9.90 o 
  -8   3  12        3.69       -2.35      7.51 o 
  -7   3  12       46.69       55.01     11.50 o 
  -6   3  12       50.15       79.54     13.00 o 
  -5   3  12       21.00       29.92      4.72 o 
  -4   3  12        1.69       -3.97      3.97 o 
  -3   3  12        6.14        2.00      4.65 o 
  -2   3  12        9.42        5.87      4.82 o 
  -1   3  12       55.27       44.75     13.10 o 
   0   3  12      199.55      209.73     21.86 o 
   1   3  12       10.22       17.83      6.12 o 
   2   3  12        0.77       -0.25      5.82 o 
   3   3  12       33.42       56.51     13.46 o 
   4   3  12        1.13        7.11      6.18 o 
   5   3  12        0.13       -3.19      7.37 o 
   6   3  12       21.88       22.51      7.88 o 
   7   3  12       43.18       39.57      9.27 o 
   8   3  12       22.44       26.97      8.86 o 
   9   3  12        8.30        7.15      9.16 o 
  10   3  12       35.15       42.44     14.95 o 
  -5   4  12       10.31       16.12      6.55 o 
  -4   4  12       10.39       10.93      5.18 o 
  -3   4  12        3.02       -3.25      9.40 o 
  -2   4  12        4.87        3.74      5.47 o 
  -1   4  12       29.92       39.92      7.15 o 
   0   4  12       18.00       18.02      6.59 o 
   1   4  12        5.66       -1.91     12.34 o 
   2   4  12       11.29       18.58      7.11 o 
   3   4  12       43.82       63.77      9.19 o 
   4   4  12        6.47        7.23      8.15 o 
   5   4  12       28.79       30.94     11.25 o 
   6   4  12        1.13       -6.40     11.09 o 
   7   4  12        1.24        5.80     12.03 o 
   8   4  12       16.82       26.46     13.57 o 
  -3   5  12        3.25       -3.10      7.09 o 
  -2   5  12        3.40        5.45      8.37 o 
  -1   5  12        4.97       21.76      9.54 o 
   0   5  12        0.53       -8.05      8.05 o 
   1   5  12        1.09        1.42      9.36 o 
   2   5  12        0.00        6.16     10.72 o 
   3   5  12        3.19       -8.83      9.04 o 
   4   5  12       54.19       48.14     13.21 o 
   5   5  12       18.17       34.82     13.67 o 
   6   5  12       12.47       23.82     13.89 o 
  -1   6  12        6.39       12.11     10.33 o 
   0   6  12       19.96       12.82     11.71 o 
   1   6  12        8.49       13.53     13.71 o 
 -24   1  13       77.03       74.10     16.06 o 
 -23   1  13        6.24        3.13     12.25 o 
 -22   1  13       34.04       41.62      8.17 o 
 -21   1  13       65.16       64.30      9.42 o 
 -20   1  13       18.18       11.89     10.86 o 
 -19   1  13        0.58        4.88      9.19 o 
  -7   1  13      214.26      213.24     13.21 o 
  -6   1  13        0.37       -1.78      5.48 o 
  -5   1  13        0.26       -4.63      4.63 o 
  -4   1  13        9.92       17.70      6.77 o 
  -3   1  13       17.59       11.50      6.94 o 
  -2   1  13       10.63       10.90      7.23 o 
  -1   1  13        3.67        1.03      6.48 o 
   0   1  13       64.05       63.06     10.97 o 
   1   1  13       28.44       33.67      7.16 o 
   2   1  13        2.27       -4.94      4.94 o 
   3   1  13       11.32        5.38      6.02 o 
   4   1  13       30.72       28.12     18.09 o 
   5   1  13       31.19       41.55     14.94 o 
   6   1  13       19.76       22.60      8.76 o 
   7   1  13       26.98       28.67     11.27 o 
   8   1  13        7.63       19.42     10.36 o 
   9   1  13       66.96       60.60     11.31 o 
 -22   2  13        0.01        6.20     12.89 o 
 -21   2  13        5.70       -8.22     12.03 o 
 -20   2  13       13.51       23.50     12.85 o 
 -19   2  13       12.54       -5.06     11.47 o 
 -18   2  13        0.17       -3.60     10.54 o 
 -17   2  13        7.80        1.25     10.04 o 
 -16   2  13        0.19        3.81      9.61 o 
  -7   2  13      138.03      125.80      8.62 o 
  -6   2  13      115.96      114.90      8.62 o 
  -5   2  13       22.62       18.37      5.95 o 
  -4   2  13       25.19       26.74      6.77 o 
  -3   2  13       16.81        9.51      6.55 o 
  -2   2  13        2.98        0.61      6.23 o 
  -1   2  13        9.22        8.47      6.77 o 
   0   2  13      125.17      111.84     12.89 o 
   1   2  13       13.74       21.11      8.87 o 
   2   2  13       23.99       13.46      8.37 o 
   3   2  13       21.57       15.87      9.60 o 
   4   2  13       39.18       31.64      7.91 o 
   5   2  13        8.49       12.20      7.07 o 
   6   2  13       42.33       38.23      9.31 o 
   7   2  13        2.78        5.93      7.28 o 
   8   2  13       20.16       16.46      9.13 o 
   9   2  13       12.84        4.24     12.75 o 
 -17   3  13        8.15        7.62     12.46 o 
 -16   3  13        1.65        1.85     12.28 o 
 -15   3  13        5.03        5.77     11.43 o 
 -14   3  13        6.06       18.02     11.04 o 
 -13   3  13       50.56       64.91     13.39 o 
  -5   3  13        3.31        0.85      4.63 o 
  -4   3  13       30.53       25.35      6.55 o 
  -3   3  13       49.79       55.94      8.33 o 
  -2   3  13      185.74      170.09     12.75 o 
  -1   3  13      167.59      182.62     14.46 o 
   0   3  13       42.95       50.99      9.40 o 
   1   3  13       37.27       39.20      9.76 o 
   2   3  13       60.56       66.90     12.07 o 
   3   3  13       27.63       32.69     10.22 o 
   4   3  13       31.10       36.61     21.51 o 
   5   3  13       67.93       92.19     15.22 o 
   6   3  13        0.13        5.29      7.91 o 
   7   3  13       23.92        0.14     11.71 o 
   8   3  13       48.91       85.31     16.56 o 
  -3   4  13        2.47       -0.18      6.41 o 
  -2   4  13       11.60       -1.35      6.84 o 
  -1   4  13        0.02       -4.84      7.05 o 
   0   4  13       39.87       30.87      9.72 o 
   1   4  13       84.83       76.20     11.89 o 
   2   4  13       10.05        3.74      9.01 o 
   3   4  13        0.32       -0.85      9.04 o 
   4   4  13       13.13       11.43      9.97 o 
   5   4  13        1.36       -4.66     10.40 o 
   6   4  13       72.00       62.24     15.24 o 
   0   5  13        1.68       -3.92      9.01 o 
   1   5  13        1.79       -9.65      9.65 o 
   2   5  13        0.20       -9.19      9.19 o 
   3   5  13        9.27        0.64     12.39 o 
 -22   0  14      198.24      218.26     18.05 o 
 -21   0  14       99.74      103.58     13.89 o 
  -4   0  14       97.41       74.35     10.93 o 
  -3   0  14        0.01       -1.57      6.55 o 
  -2   0  14       76.01       30.83      9.54 o 
  -1   0  14        0.57        0.11      7.30 o 
   0   0  14        8.61        3.88      7.37 o 
   1   0  14        1.54        8.72      8.33 o 
   2   0  14        1.75        4.81      8.26 o 
   3   0  14       10.56       20.15     10.65 o 
   4   0  14      210.11      216.09     20.76 o 
   5   0  14       78.65       84.88     15.63 o 
   6   0  14       61.42       75.52     16.13 o 
   7   0  14       17.74        8.94     12.00 o 
 -23   1  14        1.79      -10.08     13.85 o 
 -22   1  14        0.37       20.12     14.03 o 
 -21   1  14       49.87       57.40     14.14 o 
 -20   1  14       42.94       42.41     12.25 o 
 -19   1  14       95.61      113.90     14.06 o 
  -8   1  14        1.34       -0.93      5.48 o 
  -7   1  14       59.24       55.26      8.33 o 
  -6   1  14       26.79       31.80      7.48 o 
  -5   1  14       68.40       69.00      9.83 o 
  -4   1  14        1.91       -0.85      6.34 o 
  -3   1  14       13.73       14.63      8.12 o 
  -2   1  14        0.03       13.78      7.90 o 
  -1   1  14       13.25       13.74      5.95 o 
   0   1  14       42.67       44.34      7.53 o 
   1   1  14        0.77       10.52      6.06 o 
   2   1  14        9.20        7.15      6.36 o 
   3   1  14       16.80       22.68      7.39 o 
   4   1  14        8.59       10.55      7.16 o 
   5   1  14       42.15       52.13     25.10 o 
   6   1  14        1.70       -3.17      7.57 o 
   7   1  14       51.27       54.58     16.09 o 
 -21   2  14        2.52       26.28     14.17 o 
 -20   2  14        4.13        9.40     12.92 o 
 -19   2  14        4.90       -1.07     12.78 o 
 -18   2  14       11.06       15.45     12.36 o 
 -17   2  14        1.70        8.19     11.04 o 
  -7   2  14        7.42       -0.85      4.49 o 
  -6   2  14        6.57        7.98      5.02 o 
  -5   2  14        8.79       10.79      5.95 o 
  -4   2  14        4.33        3.60      6.20 o 
  -3   2  14        0.04        2.92      6.23 o 
  -2   2  14       11.03       18.69      7.83 o 
  -1   2  14        4.12        3.20      7.05 o 
   0   2  14       48.24       70.43     11.36 o 
   1   2  14      242.63      324.23     21.72 o 
   2   2  14       20.59       10.79      6.86 o 
   3   2  14       67.07       64.71      9.86 o 
   4   2  14        0.18        7.44      7.37 o 
   5   2  14       87.72       81.20     14.05 o 
   6   2  14       14.98        2.67     12.53 o 
   7   2  14       20.41       15.63     13.32 o 
 -15   3  14       11.96       35.71     13.14 o 
 -14   3  14        1.87       15.06     11.93 o 
  -4   3  14       21.18       22.57      6.59 o 
  -3   3  14       73.40       92.97     10.08 o 
  -2   3  14        0.13        8.12      6.55 o 
  -1   3  14        0.29        1.17      6.98 o 
   0   3  14       18.79       36.32      9.61 o 
   1   3  14        0.02       -7.30      7.30 o 
   2   3  14        9.83        6.84      9.22 o 
   3   3  14        0.00        1.53      8.97 o 
   4   3  14       11.55       29.20     11.14 o 
   5   3  14       20.90       46.04     13.82 o 
   6   3  14        4.02       11.07     11.96 o 
  -1   4  14        5.78       14.81      8.62 o 
   0   4  14        0.02       -6.62      7.80 o 
   1   4  14        6.03        6.09      9.44 o 
   2   4  14        2.19       -3.31      8.51 o 
   3   4  14        2.36       -2.03     10.61 o 
   4   4  14        0.46       -4.38     11.79 o 
 -20   1  15       14.38       15.38     12.75 o 
 -10   1  15       63.91       76.87      8.62 o 
  -9   1  15        0.90        3.85      5.98 o 
  -8   1  15       37.68       45.68      8.08 o 
  -7   1  15        0.06       -1.60      6.09 o 
  -6   1  15        5.69        1.28      6.30 o 
  -5   1  15        5.57        6.91      7.09 o 
  -4   1  15        0.12       -6.59      6.59 o 
  -3   1  15        5.63       14.21      8.47 o 
  -2   1  15       48.19       36.66     10.90 o 
  -1   1  15        8.17       20.24      9.35 o 
   0   1  15       22.40       22.72      7.31 o 
   1   1  15       10.52        7.73      6.89 o 
   2   1  15        9.94        9.36      7.36 o 
   3   1  15       33.47       19.29      8.56 o 
   4   1  15       35.35       44.37     14.14 o 
 -20   2  15       11.71       15.74     14.03 o 
 -19   2  15        2.37       15.06     13.03 o 
 -18   2  15        0.39       -5.41     11.11 o 
  -5   2  15        1.66       -1.71      6.02 o 
  -4   2  15        8.96        8.26      6.41 o 
  -3   2  15       89.59       97.92     11.64 o 
  -2   2  15        2.04        5.70      8.19 o 
  -1   2  15        1.99       12.60      8.65 o 
   0   2  15       26.46       25.57     10.25 o 
   1   2  15       52.46       61.41     12.50 o 
   2   2  15        7.24       11.18      9.76 o 
   3   2  15        2.64        8.33     11.47 o 
   4   2  15        1.23       -4.34     11.47 o 
  -1   3  15       19.60       22.93      9.33 o 
   0   3  15        5.71       12.68      9.33 o 
   1   3  15        2.01       -3.10      8.72 o 
   2   3  15       11.22       32.51     11.22 o 
   3   3  15        0.50       -5.59     10.61 o 
  -7   0  16       48.04       60.99     11.29 o 
  -6   0  16       43.27       38.53      9.90 o 
  -5   0  16        7.82        3.56      8.76 o 
  -4   0  16        5.40        9.29      8.26 o 
  -3   0  16        0.06       -4.31      8.12 o 
  -2   0  16        2.37        7.44      8.19 o 
  -1   0  16        0.06        8.79     10.47 o 
   0   0  16        0.35       14.28     11.75 o 
   1   0  16        2.45        0.00     10.93 o 
  -8   1  16       19.33       11.18      7.26 o 
  -7   1  16        0.34        1.25      7.05 o 
  -6   1  16       86.47      108.92     12.57 o 
  -5   1  16        2.36        4.20      8.08 o 
  -4   1  16       12.20        7.44      8.19 o 
  -3   1  16       12.21        6.36      7.06 o 
  -2   1  16        7.74       -4.25      6.42 o 
  -1   1  16       18.91       17.47      7.76 o 
   0   1  16       30.30       29.98     12.07 o 
   1   1  16        1.02       -9.79     10.04 o 
   2   1  16        0.11       19.23     11.93 o 
  -3   2  16        6.31       13.03      8.83 o 
  -2   2  16       42.82       42.48     11.18 o 
  -1   2  16        0.00        1.78      9.51 o 
   0   2  16        1.70       18.48     10.72 o 
   1   2  16       10.15        7.41     11.68 o 
  -4   1  17       59.73       74.74     13.14 o 
  -3   1  17       16.78        6.37     10.90 o 
                                                 
